# Supplementary material for: Upregulation of IGF2BP2 Promotes Oral Squamous Cell Carcinoma Progression That Is Related to Cell Proliferation, Metastasis and Tumor-Infiltrating Immune Cells
Source: Front Oncol. 2022 Mar 1;12:809589. doi: 10.3389/fonc.2022.809589 (PMC8921988; doi:10.3389/fonc.2022.809589)
Supplement: Supplementary Data Sheet 1 — Genes in the green module for TCGA-OSCC dataset. [file DataSheet_1.xlsx]

## Sheet: turquoise
Turquoise module	Genes
1	MMP1
1	MMP3
1	MMP10
1	KRT19
1	PTHLH
1	SERPINE1
1	CLDN10
1	FAM3B
1	ANKRD20A1
1	S100A7A
1	GABRP
1	CXCL5
1	NEFL
1	PLAC8
1	LAMC2
1	DAPL1
1	HMGA2
1	CYP4B1
1	KRT75
1	SCIN
1	IL24
1	FLRT3
1	KRT16
1	WDR66
1	ALDH1A1
1	CXCL6
1	PAX1
1	PLAU
1	TENM2
1	PTGS2
1	SIM2
1	PAX9
1	IL6
1	LEPREL1
1	COL4A6
1	POPDC3
1	RGS20
1	CA2
1	PTN
1	GALNT6
1	CYP2E1
1	SNX31
1	HLF
1	IL1B
1	CYP4X1
1	HOXD10
1	GALNT12
1	SEMA3C
1	ANO1
1	TNFRSF12A
1	JUP
1	LAMA3
1	ARHGEF26
1	CXCL3
1	BNC1
1	KRT15
1	PI15
1	CDH3
1	FOSL1
1	GPD1L
1	PLS1
1	HAS3
1	SOX2
1	MYO5C
1	COL17A1
1	SUSD4
1	CXCL2
1	TREM1
1	CLU
1	MIR31HG
1	EYA2
1	RBP1
1	SLC16A1
1	STC1
1	TNC
1	SLC38A5
1	ITGB6
1	PDPN
1	COL4A5
1	CTSV
1	DFNA5
1	FAM89A
1	FST
1	LIFR
1	IL11
1	VEGFC
1	PLEK2
1	PLAUR
1	TCEA3
1	SLC28A3
1	TGFBI
1	PFN2
1	EPHX2
1	KIAA1211L
1	THBS1
1	CYP27B1
1	FOXA1
1	KCNJ15
1	SERPINE2
1	F2RL1
1	CLGN
1	PLLP
1	PTPRZ1
1	SLC16A14
1	FRZB
1	BMP2
1	CYP27C1
1	PPP1R14C
1	SLC2A1
1	MYO1B
1	LIPG
1	NANOS1
1	LARP6
1	CYP4F12
1	FEZ1
1	FSTL3
1	LAMB3
1	B3GALT5
1	GPR68
1	MANSC1
1	ALDH5A1
1	NETO2
1	TREM2
1	GATM
1	DCBLD1
1	SH2D5
1	RP11-747H7.3
1	LDOC1
1	RRAGD
1	EPB41L4B
1	C4orf19
1	FLRT2
1	ARSJ
1	MEIS1
1	BMPR1B
1	LINC01315
1	AL833181
1	TGFB1
1	COLCA2
1	EIF5A2
1	LOC101928274
1	ITGA3
1	FBXL16
1	C6orf141
1	ENAH
1	COL13A1
1	TNS4
1	GCNT2
1	DSG2
1	AMIGO2
1	MET
1	SLC39A14
1	DCBLD2
1	AX746755
1	IRS1
1	SVIP
1	CYP26B1
1	SLC1A1
1	ITGA5
1	METTL7A
1	HOMER3
1	FBLIM1
1	FOXD1
1	BMP7
1	AFAP1L1
1	NT5E
1	LPIN1
1	C1orf115
1	GALNT18
1	STRIP2
1	LINC01116
1	IGF2BP2
1	EPB41L4A
1	FJX1
1	CAV1
1	CSPG4
1	IQCJ-SCHIP1
1	IGFBP3
1	PHLDB2
1	NCRNA00185
1	ACKR3
1	TCP11L1
1	TNFRSF11A
1	MECOM
1	ECHDC2
1	LPAR3
1	TEAD4
1	GFRA1
1	CARD10
1	FAM221A
1	NAV1
1	TTC7B
1	FSCN1
1	LTBP1
1	ZNF114
1	BCL11A
1	CHPT1
1	SNAI2
1	SDK2
1	MICALCL
1	ARTN
1	SLC39A4
1	SLC25A23
1	PBX1
1	PYGL
1	KRT6B
1	MIR29B2
1	DNMT3B
1	MTCL1
1	KIAA1644
1	GPR39
1	PDGFA
1	KRT14
1	SIK1
1	VMP1
1	LOC100996732
1	SMTN
1	CYP2R1
1	FAT1
1	MEX3D
1	ANGPT2
1	COL27A1
1	LINC00537
1	LPCAT1
1	NEK6
1	LOC100506990
1	SLC7A8
1	KLF3-AS1
1	PROCR
1	PDLIM7
1	COL7A1
1	PTPLA
1	CD1C
1	GJA1
1	STON2
1	RHOB
1	RTKN
1	OGFRL1
1	CDC42EP3
1	C3orf52
1	ANKRD6
1	AFAP1L2
1	STC2
1	ZNF493
1	GPR153
1	EPHX1
1	PCDH17
1	NFIL3
1	LOC100131262
1	RNF217
1	SPRY4
1	DLX1
1	MYB
1	MSANTD3
1	PLEC
1	GNE
1	ITGB4
1	ADM
1	MYO10
1	CDK6
1	WDR54
1	HTR7
1	RTTN
1	HMGN5
1	LOC101927705
1	ERRFI1
1	IDNK
1	TC2N
1	BOP1
1	HMGB3
1	SPHK1
1	FMNL2
1	ABL2
1	AGRN
1	AJUBA
1	ITGA6
1	ALDH6A1
1	TLR5
1	CX3CR1
1	LINC00342
1	MT2A
1	KLF7
1	TGIF1
1	GNAI1
1	GOLGA7B
1	DENND2D
1	SLC29A1
1	SIRPA
1	PFKFB4
1	SLC27A2
1	RAB31
1	TTPAL
1	LRRK2
1	CD276
1	CAV2
1	FERMT1
1	ACP6
1	PXN
1	FAM117B
1	MAGI3
1	MAN1C1
1	XPR1
1	DCUN1D5
1	TPBG
1	ILDR1
1	AK055981
1	SPATA18
1	UBASH3B
1	FADS3
1	ACTN1
1	FHL2
1	ROBO2
1	GKAP1
1	DUSP6
1	FXYD5
1	KRT6A
1	GOLGA2P5
1	RP11-532F12.5
1	TMEM2
1	CTSL
1	RAB32
1	NSUN6
1	GMDS
1	TSTD1
1	IKBIP
1	NDRG1
1	TMTC2
1	MT1F
1	USB1
1	ATP6V0E2
1	MT1X
1	MYLIP
1	PPM1L
1	CCRN4L
1	SMOX
1	SNAPC1
1	TOP1MT
1	MMD
1	SLC9A9
1	LOC101930578
1	DUSP10
1	CLYBL
1	PANX1
1	MB21D2
1	CHCHD10
1	CDKN1A
