# Supplementary material for: Upregulation of IGF2BP2 Promotes Oral Squamous Cell Carcinoma Progression That Is Related to Cell Proliferation, Metastasis and Tumor-Infiltrating Immune Cells
Source: Front Oncol. 2022 Mar 1;12:809589. doi: 10.3389/fonc.2022.809589 (PMC8921988; doi:10.3389/fonc.2022.809589)
Supplement: Supplementary Data Sheet 2 — Genes in the turquoise module for the GSE30784 dataset. [file DataSheet_2.xlsx]

## Sheet: green
Green module	Genes
1	CA9
2	DKK1
3	PADI3
4	TFPI2
5	HOXB7
6	ANO1
7	EPCAM
8	RPL39L
9	MISP
10	PCSK9
11	HOXC10
12	FST
13	STEAP1B
14	HBA2
15	HMGA2
16	HORMAD1
17	PANX2
18	MYEOV
19	NXPH4
20	CCDC190
21	MT1G
22	CYP2S1
23	HOXD13
24	HOXD10
25	MLF1
26	IRX4
27	DUSP9
28	HS6ST2
29	B3GNT3
30	GRIN2D
31	IGF2BP1
32	KREMEN2
33	HOXD11
34	UGT8
35	IGF2BP2
36	IGF2BP3
37	NRG1
38	NPNT
39	IRX2
40	LY6K
41	SLCO1B3
42	MELTF
43	KRT18
44	RASGEF1A
45	DHCR7
46	CCND1
47	DHRS2
48	ALCAM
49	HIST1H4H
50	C1orf226
51	PNCK
52	HPDL
53	GALNT14
54	DNER
55	APOBEC3B
56	PLEKHG4
57	SCD
58	GABRE
59	JADE2
60	TXNRD1
61	FADD
62	ANLN
63	PPFIA1
64	BIK
65	FOXM1
66	TOP2A
67	C1QL1
68	GCLM
69	SLC22A1
70	CTNNAL1
71	ZNF114
72	MYBL2
73	ZIC2
74	HOXB9
75	PLAC1
76	ABCC5
77	TFRC
78	PRIMA1
79	RASL11B
80	KCNS1
81	HIST1H2BK
82	CMBL
83	HAP1
84	UBE2C
85	PROCR
86	HIST1H3H
87	TPX2
88	NRARP
89	LEMD1
90	CEP55
91	HIST1H2BJ
92	DMRTA2
93	TRPV4
94	USP2
95	CDC20
96	MT1H
97	MELK
98	SAPCD2
99	ANXA10
100	RCOR2
101	C12orf75
102	C10orf35
103	PTPRH
104	SMC4
105	ETV4
106	MKI67
107	GCLC
108	ACAT2
109	CTTN
110	SHANK2
111	ORAOV1
112	AURKB
113	KIF20A
114	CDCA7
115	RPP25
116	IQCG
117	ARHGEF35
118	SLC35F3
119	HR
120	TRIP13
121	FAM83D
122	C16orf74
123	ERVMER34-1
124	PGGHG
125	GSR
126	HIST1H2BH
127	SCD5
128	HLTF
129	PLK1
130	BIRC5
131	WNT3A
132	CKS2
133	PSAT1
134	CPNE7
135	SLC29A2
136	HIST1H4I
137	NCEH1
138	CDCA8
139	CENPF
140	TK1
141	CBX2
142	FSCN1
143	RRM2
144	DLGAP5
145	ECT2
146	CCNA2
147	CDCA5
148	LHX2
149	PLS1
150	CDC45
151	WNT9A
152	HMMR
153	KIF2C
154	PLCXD2
155	MCM2
156	GJA3
157	CCNB1
158	KIF4A
159	FAM111B
160	MAPK15
161	PIMREG
162	HIST1H2AI
163	PROSER2
164	NUSAP1
165	AURKA
166	PKMYT1
167	PBK
168	RIBC2
169	SLC15A2
170	NRIP3
171	MBOAT1
172	ABCC1
173	ATAD2
174	E2F7
175	HOXA10
176	CPT1A
177	ADA
178	IQANK1
179	CKAP2L
180	CCNB2
181	DNMT3B
182	ARL9
183	CIDEA
184	NDC80
185	HJURP
186	VEGFA
187	SLFN13
188	UHRF1
189	IGSF9
190	ARHGEF16
191	PABPC1L
192	KIF18B
193	SLC6A8
194	KIFC1
195	NEK2
196	SOCS1
197	ASF1B
198	RHPN2
199	TMEM200B
200	E2F1
201	ABCC3
202	RECQL4
203	RAD51AP1
204	CDC6
205	NUF2
206	TSPAN13
207	BUB1B
208	S1PR5
209	WDR54
210	CDC25B
211	TDRP
212	RFC4
213	IQGAP3
214	PLPP2
215	CENPA
216	SPC24
217	LRFN4
218	PRR11
219	NCAPH
220	UBE2S
221	ASPM
222	FGFR4
223	CABYR
224	UBE2T
225	OSR2
226	FOXRED2
227	WDR66
228	ZIC5
229	DTL
230	CENPW
231	MB21D1
232	PRC1
233	PC
234	SLC52A1
235	KIF23
236	FGF19
237	BUB1
238	ARNTL2
239	ANKRD33B
240	CDK1
241	CLSPN
242	PTH2R
243	TROAP
244	PMAIP1
245	GTSE1
246	KIF14
247	CDT1
248	PTTG1
249	CDKN3
250	RMI2
251	NETO2
252	ORC1
253	TYMS
254	TRIB3
255	LMNB1
256	RTN4R
257	B4GALT4
