# Supplementary material for: Upregulation of IGF2BP2 Promotes Oral Squamous Cell Carcinoma Progression That Is Related to Cell Proliferation, Metastasis and Tumor-Infiltrating Immune Cells
Source: Front Oncol. 2022 Mar 1;12:809589. doi: 10.3389/fonc.2022.809589 (PMC8921988; doi:10.3389/fonc.2022.809589)
Supplement: Supplementary Data Sheet 3 — DEGs between OSCC and normal samples in TCGA-OSCC dataset. [file DataSheet_3.xlsx]

## Sheet: TCGAdiffLab
Genes	logFC	AveExpr	t	P.Value	adj.P.Val	B
HMGCS2	-2.66254	0.55151	-17.4603	5.29e-49	1.04e-44	100.617
ADH1B	-2.78976	0.575327	-17.3021	2.26e-48	2.22e-44	99.1839
NRG2	-1.50147	0.389294	-17.2139	5.06e-48	3.32e-44	98.3861
FSCN1	2.6254	8.95701	16.7707	2.93e-46	1.44e-42	94.3771
CRISP3	-5.75768	1.54083	-16.3295	1.65e-44	6.5e-41	90.395
TGFB1	2.16768	6.93163	16.278	2.64e-44	7.75e-41	89.9309
MYOC	-2.3892	0.364027	-16.2733	2.76e-44	7.75e-41	89.8888
GPD1	-3.05309	0.954775	-15.6419	8.64e-42	2.12e-38	84.2131
CIDEC	-1.91552	0.379074	-15.4541	4.74e-41	1.04e-37	82.5305
PLIN1	-2.20415	0.46658	-15.4215	6.37e-41	1.23e-37	82.239
GPRIN1	2.25151	3.77349	15.4128	6.9e-41	1.23e-37	82.1605
BMP1	2.3288	5.05179	15.2848	2.2e-40	3.6e-37	81.0168
C9orf152	-1.92686	0.480419	-15.0012	2.84e-39	4.3e-36	78.4872
MYBL2	2.71737	6.1778	14.8442	1.17e-38	1.57e-35	77.091
ULBP2	2.79002	4.92746	14.8417	1.19e-38	1.57e-35	77.0685
USB1	1.67181	5.03164	14.8223	1.42e-38	1.75e-35	76.8966
SLC27A6	-2.0288	0.519066	-14.5149	2.24e-37	2.41e-34	74.1715
FAM107A	-2.4612	1.30981	-14.5106	2.33e-37	2.41e-34	74.1338
MFAP2	3.2086	5.57686	14.4463	4.14e-37	4.07e-34	73.5657
COLGALT1	1.88427	6.62597	14.4114	5.66e-37	5.16e-34	73.257
WDR66	2.22221	3.21873	14.4091	5.78e-37	5.16e-34	73.2371
KIF2C	2.37206	4.90723	14.3147	1.34e-36	1.15e-33	72.4037
MYRIP	-1.13413	0.334455	-14.2692	2.02e-36	1.65e-33	72.003
C1QTNF6	2.8248	3.99027	14.158	5.43e-36	4.27e-33	71.0245
ADIPOQ	-2.20939	0.377065	-14.1446	6.11e-36	4.62e-33	70.9066
SH3BGRL2	-3.31062	2.67338	-14.0932	9.66e-36	7.03e-33	70.4548
PLAU	3.24378	7.90774	14.0701	1.19e-35	8.32e-33	70.2523
TPX2	2.5734	6.20124	14.0289	1.71e-35	1.16e-32	69.8907
UBE2C	2.57879	6.60274	14.005	2.12e-35	1.39e-32	69.6805
CDCA5	2.3546	4.94383	13.9785	2.68e-35	1.7e-32	69.4479
PLK1	2.39709	4.96978	13.9649	3.02e-35	1.85e-32	69.3295
CFTR	-1.70336	0.337863	-13.8937	5.68e-35	3.38e-32	68.7055
LAMC2	4.32666	8.51839	13.8271	1.02e-34	5.92e-32	68.1233
CGNL1	-2.4637	1.50544	-13.8188	1.1e-34	6.19e-32	68.0505
C16orf74	2.41291	4.65429	13.8064	1.23e-34	6.67e-32	67.9422
CEP55	2.54017	5.14313	13.8041	1.26e-34	6.67e-32	67.9218
TPBG	1.97795	5.12298	13.7644	1.78e-34	9.22e-32	67.5754
CDC20	2.51389	6.80899	13.7597	1.86e-34	9.37e-32	67.5342
MMP1	5.90483	8.62297	13.7566	1.91e-34	9.38e-32	67.5074
PLIN4	-2.95365	1.26984	-13.7061	2.98e-34	1.4e-31	67.0665
SLC5A8	-1.05697	0.151325	-13.6871	3.53e-34	1.61e-31	66.9008
PTHLH	4.24961	6.67215	13.605	7.27e-34	3.25e-31	66.1865
PKMYT1	2.25882	4.24543	13.5644	1.04e-33	4.54e-31	65.8329
CENPA	2.1582	3.87173	13.5205	1.53e-33	6.54e-31	65.452
AQP7	-1.21685	0.343235	-13.503	1.79e-33	7.47e-31	65.2994
CDCA4	1.83708	5.92256	13.4971	1.88e-33	7.7e-31	65.2488
FAM3B	-3.61623	1.3616	-13.4716	2.35e-33	9.25e-31	65.027
CD276	2.23838	6.12803	13.4621	2.56e-33	9.85e-31	64.9447
HOMER3	2.03061	5.64874	13.4307	3.37e-33	1.26e-30	64.6725
SNAI2	2.20319	6.56647	13.4297	3.4e-33	1.26e-30	64.6634
SERPINH1	2.64501	7.40502	13.3932	4.68e-33	1.67e-30	64.3478
TGFBI	3.91256	7.81704	13.3851	5.03e-33	1.76e-30	64.2774
CCDC160	-1.34249	0.26996	-13.3649	6e-33	2.07e-30	64.1026
BIRC5	2.32115	5.50567	13.2889	1.17e-32	3.96e-30	63.4446
PARP12	1.89939	5.12464	13.2791	1.27e-32	4.24e-30	63.3605
PLIN5	-1.64288	0.683615	-13.2707	1.37e-32	4.48e-30	63.2878
AURKA	2.22324	4.80074	13.2341	1.88e-32	6.07e-30	62.9719
TK1	2.27691	7.16512	13.2002	2.53e-32	7.95e-30	62.6794
IGF2BP2	2.94421	5.23428	13.1996	2.55e-32	7.95e-30	62.6742
CAB39L	-1.42015	2.29337	-13.1873	2.84e-32	8.72e-30	62.5677
ACOT7	1.7381	5.87269	13.1592	3.62e-32	1.08e-29	62.3259
ARSF	-1.52592	0.412806	-13.0846	6.95e-32	2.04e-29	61.6836
CYP4B1	-3.25763	1.51571	-13.0821	7.1e-32	2.05e-29	61.6623
SLC38A7	1.32286	3.85011	13.0615	8.5e-32	2.42e-29	61.4848
PTK7	2.07864	5.98949	13.0355	1.07e-31	2.99e-29	61.2615
EFNB1	2.02067	7.45335	13.0327	1.09e-31	3.02e-29	61.2373
FAM180B	-1.01128	0.257083	-12.9956	1.51e-31	4.11e-29	60.9188
FAM3D	-4.57585	2.89091	-12.9011	3.42e-31	9.21e-29	60.109
MTHFD1L	1.89714	4.64302	12.8618	4.81e-31	1.28e-28	59.7726
NETO2	2.02683	3.72509	12.8567	5.03e-31	1.32e-28	59.729
CCL14	-1.06666	0.380004	-12.8485	5.4e-31	1.4e-28	59.6592
LPCAT1	2.05208	5.13878	12.8017	8.09e-31	2.07e-28	59.2589
GPD1L	-2.05676	3.24794	-12.7769	1e-30	2.53e-28	59.0476
SLC52A2	1.5894	6.44029	12.7691	1.07e-30	2.67e-28	58.9811
CYP2F1	-1.46954	0.261912	-12.7374	1.41e-30	3.42e-28	58.7105
INHBA	3.88823	5.09147	12.7186	1.66e-30	3.98e-28	58.5501
PSMB2	1.22853	6.71256	12.6922	2.08e-30	4.94e-28	58.325
CCNB2	2.12555	5.07249	12.6869	2.18e-30	5.1e-28	58.2803
DLGAP5	2.20995	4.46957	12.6694	2.54e-30	5.86e-28	58.1315
SHCBP1	1.88398	3.64845	12.6289	3.59e-30	8.21e-28	57.7872
KPNA2	1.86015	7.26211	12.6152	4.05e-30	9.14e-28	57.67
KIF4A	2.16969	4.13173	12.6012	4.56e-30	1.01e-27	57.5514
TUSC5	-1.07399	0.198272	-12.5312	8.32e-30	1.82e-27	56.9579
STATH	-5.03168	1.03513	-12.5086	1.01e-29	2.18e-27	56.7659
BLOC1S3	1.28601	4.49376	12.4954	1.13e-29	2.42e-27	56.654
LOXL2	3.11639	4.91408	12.4908	1.18e-29	2.49e-27	56.6156
SMR3B	-4.18859	0.490174	-12.477	1.33e-29	2.77e-27	56.4984
PRR11	2.0397	4.2908	12.4628	1.5e-29	3.08e-27	56.3785
DLK1	-1.84925	0.402261	-12.4551	1.6e-29	3.21e-27	56.313
COL7A1	2.74365	6.47879	12.454	1.61e-29	3.21e-27	56.3039
HOXA1	1.94739	2.54852	12.4539	1.62e-29	3.21e-27	56.3028
COL4A1	2.9707	6.89645	12.4342	1.91e-29	3.76e-27	56.1364
EDN3	-2.07716	0.453696	-12.4196	2.17e-29	4.22e-27	56.0129
MMP9	4.04589	6.83159	12.4184	2.19e-29	4.22e-27	56.0028
ISG15	4.02612	8.9534	12.402	2.52e-29	4.81e-27	55.8647
ALG1L	2.48401	4.74387	12.3776	3.1e-29	5.87e-27	55.6585
SLC38A3	-1.56147	0.649609	-12.3641	3.48e-29	6.52e-27	55.5442
TTYH3	2.16075	5.94034	12.3499	3.93e-29	7.29e-27	55.4248
YKT6	1.21514	7.13432	12.3482	3.99e-29	7.33e-27	55.4102
MYO1B	2.31292	6.14567	12.3423	4.2e-29	7.64e-27	55.3607
RORC	-2.21135	1.35106	-12.3252	4.86e-29	8.76e-27	55.2164
CRYM	-1.77646	0.745591	-12.2627	8.28e-29	1.45e-26	54.6901
MRGBP	1.5984	4.98403	12.2275	1.12e-28	1.93e-26	54.3944
HJURP	2.06023	3.71128	12.2198	1.19e-28	2.04e-26	54.33
C2orf40	-1.89682	0.640052	-12.1934	1.49e-28	2.53e-26	54.108
C16orf89	-1.96493	0.537798	-12.1905	1.53e-28	2.56e-26	54.0839
CDC25B	2.01707	6.7589	12.1898	1.54e-28	2.56e-26	54.0778
AURKB	2.26711	5.11724	12.1295	2.57e-28	4.17e-26	53.5724
CDCA8	2.15678	4.97929	12.1165	2.87e-28	4.62e-26	53.4641
FMO2	-3.41732	1.86987	-12.0945	3.45e-28	5.52e-26	53.2797
CDCA3	1.76233	3.19913	12.0602	4.62e-28	7.26e-26	52.993
DFNA5	2.26728	3.67901	12.0542	4.86e-28	7.58e-26	52.9427
AUNIP	1.68053	2.89343	12.0462	5.2e-28	8.05e-26	52.8763
CCM2	1.48809	4.94316	12.0441	5.29e-28	8.13e-26	52.8585
AIM2	3.4362	4.41898	12.0387	5.54e-28	8.45e-26	52.813
SERPINE1	3.74118	7.75008	12.0378	5.59e-28	8.45e-26	52.8054
AGTRAP	1.61111	6.59276	12.0359	5.68e-28	8.52e-26	52.7896
NUTF2	1.16461	6.40281	12.025	6.22e-28	9.27e-26	52.6987
AP5Z1	1.20123	4.29004	12.0157	6.73e-28	9.95e-26	52.6212
CFL1	1.21543	9.17473	12.0047	7.39e-28	1.08e-25	52.5295
TAGLN2	1.22353	10.252	11.9995	7.72e-28	1.12e-25	52.486
COL4A2	2.68044	7.08569	11.9814	8.99e-28	1.3e-25	52.3354
COL12A1	3.32434	5.93028	11.9752	9.48e-28	1.36e-25	52.2835
GREM2	-1.4873	0.580945	-11.9684	1e-27	1.43e-25	52.2272
FOXM1	2.41446	5.13527	11.9622	1.06e-27	1.5e-25	52.1751
TROAP	1.94166	3.74415	11.9571	1.1e-27	1.55e-25	52.1331
AQP4	-1.04859	0.212544	-11.9431	1.24e-27	1.73e-25	52.0164
CDKN3	1.92983	4.53587	11.9363	1.32e-27	1.82e-25	51.9598
ATP6V0A4	-2.51842	1.34614	-11.9191	1.52e-27	2.09e-25	51.8162
SH2D2A	2.09638	3.61851	11.9185	1.53e-27	2.09e-25	51.8114
ARTN	2.72019	3.29251	11.9083	1.67e-27	2.26e-25	51.7263
AGRN	2.10296	7.00018	11.9053	1.71e-27	2.3e-25	51.7015
SPAG5	1.88769	4.05519	11.8957	1.85e-27	2.48e-25	51.6223
SLC26A6	1.4447	3.02528	11.8858	2.01e-27	2.67e-25	51.5396
NCAPG	1.9001	3.92322	11.8849	2.03e-27	2.68e-25	51.5322
DCBLD1	2.20382	4.21534	11.878	2.15e-27	2.82e-25	51.4748
PEBP4	-2.5362	0.809225	-11.8581	2.54e-27	3.31e-25	51.3097
NRM	1.5201	5.24218	11.857	2.57e-27	3.32e-25	51.3004
EXT1	1.81852	5.53931	11.8518	2.68e-27	3.44e-25	51.2577
MELK	2.26496	4.671	11.8497	2.73e-27	3.48e-25	51.2397
KIF23	1.94658	3.90998	11.8485	2.76e-27	3.49e-25	51.2302
NR3C2	-1.64441	0.701244	-11.8393	2.98e-27	3.75e-25	51.1537
PPP1R9A	-1.08593	0.301517	-11.8386	3e-27	3.75e-25	51.1475
CDC45	2.09279	4.29325	11.8122	3.74e-27	4.62e-25	50.9286
RCC2	1.36326	7.50683	11.7925	4.41e-27	5.39e-25	50.7659
MSANTD3	1.4273	4.84699	11.7568	5.95e-27	7.22e-25	50.4706
DCAF15	1.06036	5.24693	11.7417	6.75e-27	8.14e-25	50.3457
SLC2A4	-2.30232	1.01635	-11.7404	6.83e-27	8.18e-25	50.3349
CDC6	1.97597	4.02544	11.7296	7.48e-27	8.91e-25	50.2453
ITGA5	2.79069	5.95238	11.7208	8.05e-27	9.53e-25	50.1726
RAD51	1.74485	3.74517	11.7173	8.29e-27	9.76e-25	50.1435
CCNF	1.61508	3.84019	11.7161	8.37e-27	9.77e-25	50.1339
TF	-2.82266	1.11047	-11.7156	8.4e-27	9.77e-25	50.1299
TACC3	1.75209	4.82014	11.7053	9.16e-27	1.06e-24	50.0446
RGN	-1.06648	0.483142	-11.7027	9.36e-27	1.08e-24	50.0231
KIF18B	1.9836	3.59824	11.6912	1.03e-26	1.18e-24	49.9281
MMP12	3.84543	5.66167	11.6786	1.15e-26	1.3e-24	49.8243
WDR53	1.28669	4.61287	11.6764	1.17e-26	1.32e-24	49.8064
ARHGEF1	1.18187	5.27821	11.6521	1.43e-26	1.61e-24	49.6058
KLF15	-1.62635	0.818357	-11.6464	1.5e-26	1.67e-24	49.5591
CCNB1	2.05439	6.29357	11.6311	1.7e-26	1.88e-24	49.4331
GNA12	1.76348	5.41235	11.6266	1.77e-26	1.94e-24	49.3954
RAB31	1.84094	6.42149	11.6099	2.03e-26	2.22e-24	49.258
COL5A1	3.53262	6.45654	11.593	2.34e-26	2.54e-24	49.1194
PPP1R18	1.59552	6.17326	11.5876	2.45e-26	2.64e-24	49.0753
SLC16A1	2.08333	6.39774	11.5723	2.78e-26	2.98e-24	48.9495
RRAGD	-2.33035	2.96297	-11.572	2.79e-26	2.98e-24	48.9466
FAM189A2	-2.02744	1.38002	-11.5353	3.78e-26	4e-24	48.6451
MTFR2	1.65683	2.83416	11.5327	3.86e-26	4.06e-24	48.6241
ARPC1B	1.73259	7.24538	11.5239	4.16e-26	4.35e-24	48.5518
CDK1	1.8945	4.98787	11.5177	4.38e-26	4.56e-24	48.5005
GTSE1	1.88717	3.47825	11.5158	4.45e-26	4.6e-24	48.4856
RPS6KA4	1.49131	6.5003	11.51	4.67e-26	4.79e-24	48.4378
KIFC1	1.96023	5.06696	11.5096	4.68e-26	4.79e-24	48.4348
BUB1	1.90021	3.76412	11.4746	6.26e-26	6.38e-24	48.1478
HOXC13	2.47264	3.49296	11.4703	6.49e-26	6.54e-24	48.1124
CBX3	1.37609	6.69983	11.4363	8.6e-26	8.59e-24	47.8345
EXO1	1.78999	3.21172	11.4357	8.65e-26	8.59e-24	47.8293
VAV2	2.03785	5.22095	11.4305	9.03e-26	8.92e-24	47.7866
IFI27	2.97593	8.70325	11.3967	1.19e-25	1.17e-23	47.5112
ZBTB16	-1.39987	0.515086	-11.3882	1.28e-25	1.25e-23	47.4412
DNMT3B	1.96544	2.83722	11.3861	1.3e-25	1.27e-23	47.4245
PLOD1	1.82171	6.64006	11.3828	1.34e-25	1.3e-23	47.3976
CDK9	1.02297	6.14305	11.3713	1.47e-25	1.42e-23	47.3032
TNFRSF12A	2.21328	7.16719	11.3683	1.51e-25	1.45e-23	47.2791
LPO	-2.00858	0.28942	-11.3671	1.53e-25	1.46e-23	47.2692
NDC80	1.95671	3.95286	11.3541	1.7e-25	1.61e-23	47.1633
CA9	4.35127	4.59392	11.3527	1.72e-25	1.62e-23	47.1521
TRIP13	2.11414	4.36082	11.3333	2.02e-25	1.89e-23	46.9939
STK17A	1.5738	5.48991	11.3304	2.07e-25	1.92e-23	46.9706
CHST9	-1.51009	0.325881	-11.3286	2.1e-25	1.94e-23	46.956
MB21D1	1.886	3.8992	11.3077	2.49e-25	2.3e-23	46.7858
GNB5	1.09026	2.8593	11.2991	2.67e-25	2.45e-23	46.7158
ARFGAP1	1.26358	5.25587	11.2987	2.68e-25	2.45e-23	46.7125
CALR	1.14086	10.2067	11.2961	2.74e-25	2.5e-23	46.6911
KIAA1524	1.80088	3.30023	11.2935	2.8e-25	2.54e-23	46.6699
UBE2S	1.90023	5.15122	11.2887	2.91e-25	2.63e-23	46.6309
CCNA2	2.03525	5.18074	11.2783	3.17e-25	2.85e-23	46.5465
NCLN	1.23272	6.42754	11.2678	3.46e-25	3.09e-23	46.4616
BNC1	2.56162	5.96135	11.2669	3.49e-25	3.1e-23	46.4538
TLE2	-2.25793	2.24923	-11.2641	3.57e-25	3.16e-23	46.431
RPN1	1.10353	8.06289	11.2534	3.9e-25	3.44e-23	46.3439
COL1A1	4.01403	9.57476	11.2506	3.99e-25	3.5e-23	46.3218
COL27A1	2.01481	3.60484	11.2475	4.09e-25	3.57e-23	46.2965
KLF7	1.95376	4.15657	11.2425	4.26e-25	3.69e-23	46.256
OCIAD2	1.75821	6.29571	11.2405	4.33e-25	3.74e-23	46.2397
FZD2	1.91423	3.19113	11.2292	4.75e-25	4.07e-23	46.1482
CCNE1	1.6875	3.61069	11.2289	4.77e-25	4.07e-23	46.1456
CHST11	2.17307	4.3773	11.2246	4.94e-25	4.2e-23	46.1106
MMP14	2.00925	8.45416	11.2163	5.29e-25	4.48e-23	46.0436
FABP7	-1.59418	0.39315	-11.2143	5.38e-25	4.54e-23	46.027
SLC2A1	2.60963	8.93138	11.2076	5.68e-25	4.77e-23	45.9731
PPP1R1A	-2.51418	0.799425	-11.1953	6.28e-25	5.26e-23	45.873
HMGB3	1.7588	5.55677	11.192	6.45e-25	5.38e-23	45.8467
WNT7B	2.25014	5.22471	11.1885	6.64e-25	5.51e-23	45.8181
NCAPH	1.88971	4.22044	11.1855	6.81e-25	5.62e-23	45.794
AATF	1.12573	5.66623	11.1833	6.93e-25	5.7e-23	45.776
VASP	1.11584	6.52461	11.1659	8e-25	6.55e-23	45.6355
PIP	-4.46043	0.954179	-11.1472	9.32e-25	7.6e-23	45.4843
GJB1	-1.41869	0.337732	-11.1465	9.38e-25	7.62e-23	45.4781
LIMK1	1.35535	4.99529	11.1343	1.04e-24	8.38e-23	45.38
FAM49B	1.27667	4.90134	11.1329	1.05e-24	8.44e-23	45.3688
P3H1	1.93244	4.22792	11.1236	1.13e-24	9.08e-23	45.2931
HSD17B6	1.44334	1.9634	11.1149	1.21e-24	9.66e-23	45.2234
SHKBP1	1.0368	5.93195	11.1093	1.27e-24	1.01e-22	45.1779
CLEC3B	-2.33443	2.68418	-11.1037	1.33e-24	1.05e-22	45.1329
INF2	1.28352	5.38395	11.077	1.66e-24	1.3e-22	44.9175
IFI6	3.61135	9.80101	11.073	1.71e-24	1.34e-22	44.8848
PVR	1.34588	5.45344	11.0609	1.89e-24	1.47e-22	44.7877
COL5A2	3.41715	6.49241	11.0561	1.96e-24	1.51e-22	44.7488
GINS1	1.73998	3.99073	11.0548	1.99e-24	1.52e-22	44.7385
SLC3A2	1.46178	7.74029	11.0425	2.2e-24	1.68e-22	44.6392
TMEM184B	1.41415	6.00085	11.0413	2.22e-24	1.69e-22	44.6296
PLEK2	2.44757	6.84987	11.0381	2.28e-24	1.73e-22	44.6037
RACGAP1	1.67324	5.09085	11.0292	2.45e-24	1.85e-22	44.5327
SLC13A2	-1.61701	0.346467	-11.0258	2.51e-24	1.89e-22	44.5053
KIAA0930	1.17698	5.75162	11.0207	2.62e-24	1.97e-22	44.4638
TMEM132A	2.03125	5.46629	11.0201	2.63e-24	1.97e-22	44.4594
NEK2	1.89762	3.86168	11.0095	2.87e-24	2.14e-22	44.3743
IMPDH1	1.53674	6.23699	11.0074	2.92e-24	2.17e-22	44.3572
ELF4	1.75817	5.41078	11.0032	3.03e-24	2.23e-22	44.323
FXYD5	2.09657	7.0137	10.9962	3.2e-24	2.35e-22	44.2674
SNX10	2.02215	3.62086	10.9947	3.24e-24	2.37e-22	44.255
FEN1	1.61568	5.85372	10.9867	3.46e-24	2.52e-22	44.1908
SELENBP1	-2.54631	2.68774	-10.9804	3.64e-24	2.64e-22	44.1405
CHRM1	-1.39542	0.265778	-10.9652	4.12e-24	2.97e-22	44.0184
MYZAP	-1.64296	1.48705	-10.9651	4.12e-24	2.97e-22	44.0176
PRH2	-3.65533	0.633607	-10.9647	4.14e-24	2.97e-22	44.0143
C2orf88	-1.05678	0.733139	-10.951	4.62e-24	3.3e-22	43.9048
NDE1	1.55061	4.45508	10.9453	4.85e-24	3.45e-22	43.8586
NDRG2	-2.3509	4.5645	-10.9378	5.15e-24	3.66e-22	43.7983
DEPTOR	-2.55372	2.81792	-10.9373	5.17e-24	3.66e-22	43.7943
ANLN	2.28782	5.17052	10.9339	5.32e-24	3.75e-22	43.7672
ORC6	1.69659	2.96665	10.9253	5.7e-24	3.99e-22	43.6981
HLF	-2.34702	1.56685	-10.9251	5.71e-24	3.99e-22	43.6969
IL11	2.60645	2.79076	10.9173	6.08e-24	4.24e-22	43.6343
CDH24	1.5571	3.31961	10.9028	6.84e-24	4.75e-22	43.5183
UHRF1	1.89163	3.83243	10.8995	7.03e-24	4.87e-22	43.4917
MDFI	1.77847	6.48126	10.8953	7.27e-24	5.02e-22	43.4581
HOXD11	2.5869	2.76131	10.8776	8.39e-24	5.77e-22	43.3172
KRT36	-2.81748	0.560803	-10.8733	8.69e-24	5.95e-22	43.2829
CTSV	2.67256	5.47582	10.8386	1.15e-23	7.86e-22	43.0052
CENPI	1.52505	2.40746	10.8374	1.16e-23	7.9e-22	42.9962
GPT	-1.99039	1.3699	-10.8316	1.22e-23	8.23e-22	42.9495
FUT6	-2.84578	1.57214	-10.8222	1.31e-23	8.84e-22	42.8746
DTL	1.82787	3.63171	10.8219	1.32e-23	8.84e-22	42.8721
BMP3	-1.30212	0.311662	-10.8189	1.35e-23	9.02e-22	42.8484
PRIM2	1.40534	3.34565	10.8129	1.42e-23	9.44e-22	42.8002
DEPDC1B	1.69182	3.03927	10.8089	1.46e-23	9.72e-22	42.7688
KIF14	1.79627	2.66845	10.7898	1.71e-23	1.13e-21	42.6164
LY6K	2.44121	4.11243	10.7566	2.23e-23	1.46e-21	42.3522
MARK3	1.09536	5.06564	10.7477	2.4e-23	1.56e-21	42.2819
ADA	1.89121	4.73976	10.7274	2.82e-23	1.83e-21	42.1204
CDT1	1.78767	4.56451	10.7248	2.88e-23	1.86e-21	42.0998
HTATIP2	1.3059	6.18034	10.7204	2.99e-23	1.92e-21	42.0647
PTTG1	1.78695	6.10997	10.7201	3e-23	1.92e-21	42.0622
HOXD9	1.81895	3.10565	10.7148	3.13e-23	2e-21	42.0202
BCL2L12	1.32615	4.72756	10.7118	3.2e-23	2.04e-21	41.9967
TUBG1	1.07911	6.15509	10.7078	3.31e-23	2.1e-21	41.9651
C16orf59	1.63792	2.94979	10.7043	3.4e-23	2.15e-21	41.937
PDIA4	1.46385	7.72903	10.7031	3.43e-23	2.16e-21	41.9275
PLXNA1	1.68579	5.66551	10.6969	3.61e-23	2.27e-21	41.8788
FOXD1	2.09754	3.01573	10.695	3.66e-23	2.29e-21	41.8637
ASF1B	1.85312	5.02895	10.6857	3.95e-23	2.46e-21	41.79
LMNB2	1.60091	6.5263	10.6778	4.21e-23	2.62e-21	41.7272
RRM2	1.95644	5.55599	10.6702	4.47e-23	2.77e-21	41.6673
RAD54L	1.65611	3.11511	10.6664	4.61e-23	2.84e-21	41.6366
STX6	1.01711	5.22167	10.6643	4.69e-23	2.88e-21	41.6203
PLOD3	1.871	5.17226	10.6549	5.06e-23	3.1e-21	41.5455
TMSB10	1.63379	12.776	10.6415	5.63e-23	3.43e-21	41.44
LRRC26	-1.74156	0.371774	-10.6392	5.74e-23	3.48e-21	41.4215
ACOT9	1.2989	4.40909	10.6229	6.54e-23	3.93e-21	41.2929
NCS1	1.40245	5.49493	10.6176	6.82e-23	4.09e-21	41.2513
TUBB	1.28132	9.53881	10.6123	7.12e-23	4.25e-21	41.2089
NUP85	1.04778	4.65207	10.6088	7.32e-23	4.36e-21	41.1818
PCLAF	1.73719	4.20157	10.6078	7.38e-23	4.38e-21	41.1735
COL13A1	1.42514	1.88689	10.6054	7.52e-23	4.45e-21	41.1545
WDR54	1.82744	4.18398	10.6021	7.73e-23	4.56e-21	41.1283
FSTL3	2.51109	5.40716	10.5924	8.35e-23	4.91e-21	41.0518
CAPN6	-2.31426	1.02852	-10.5867	8.74e-23	5.13e-21	41.0067
STON2	1.79727	4.84777	10.5718	9.85e-23	5.74e-21	40.8891
TONSL	1.61098	3.50516	10.5664	1.03e-22	5.98e-21	40.8467
KIF20A	2.04219	4.53693	10.5655	1.04e-22	6e-21	40.84
ZNF707	1.24537	2.96235	10.5647	1.04e-22	6.02e-21	40.8335
BST2	3.19018	8.90463	10.5541	1.13e-22	6.54e-21	40.7501
CDC25C	1.52272	2.44476	10.5528	1.15e-22	6.59e-21	40.7395
SKA1	1.67413	3.39215	10.5512	1.16e-22	6.65e-21	40.7271
MKI67	2.05983	4.99733	10.5395	1.27e-22	7.28e-21	40.6353
TSPAN8	-1.93538	0.696017	-10.5343	1.33e-22	7.55e-21	40.594
PTGFRN	1.71479	7.16611	10.5332	1.34e-22	7.59e-21	40.5857
E2F1	1.82964	4.2829	10.5299	1.38e-22	7.77e-21	40.5596
PMEPA1	2.53934	5.91078	10.5157	1.54e-22	8.68e-21	40.4482
SPC25	1.63106	3.59547	10.5042	1.69e-22	9.49e-21	40.3573
STX1A	1.52114	2.53911	10.5034	1.7e-22	9.51e-21	40.3515
CRISP2	-1.06489	0.19255	-10.4967	1.79e-22	1e-20	40.2984
FBXL6	1.44787	4.48305	10.487	1.94e-22	1.08e-20	40.2228
TMEM63B	1.03846	6.04015	10.4864	1.95e-22	1.08e-20	40.2176
CKS2	1.96226	7.2171	10.483	2e-22	1.11e-20	40.1908
PYGL	1.89342	6.88637	10.4794	2.06e-22	1.14e-20	40.1631
FAAP24	1.20589	2.7333	10.4771	2.1e-22	1.15e-20	40.1445
YWHAH	1.06774	7.40134	10.4762	2.11e-22	1.16e-20	40.1374
MMP11	3.85317	4.77971	10.47	2.22e-22	1.21e-20	40.0892
AC131097.2	-2.04827	0.970185	-10.4593	2.41e-22	1.31e-20	40.005
PLS3	1.23491	6.99211	10.4528	2.54e-22	1.38e-20	39.9541
ANGPTL1	-2.02364	1.09905	-10.4498	2.6e-22	1.41e-20	39.9305
CKS1B	1.70235	5.30555	10.4476	2.65e-22	1.43e-20	39.9132
MED15	1.24818	5.42864	10.4408	2.8e-22	1.5e-20	39.86
ATP6V1C1	1.22155	4.99942	10.4392	2.83e-22	1.51e-20	39.848
CENPN	1.49217	3.92064	10.4387	2.84e-22	1.52e-20	39.8436
COL4A5	2.24106	4.3951	10.4331	2.97e-22	1.58e-20	39.7996
CENPO	1.32356	3.04845	10.4307	3.03e-22	1.6e-20	39.7807
TXNDC12	1.09114	5.9636	10.4246	3.18e-22	1.68e-20	39.733
FAM69A	1.38184	4.11245	10.4222	3.24e-22	1.7e-20	39.7143
ALG3	1.37192	5.86033	10.422	3.25e-22	1.7e-20	39.7125
THRSP	-1.67545	0.345692	-10.4217	3.26e-22	1.7e-20	39.7105
FNDC5	-2.27688	1.1614	-10.4205	3.29e-22	1.71e-20	39.701
PFN1	1.15237	10.1671	10.4179	3.36e-22	1.75e-20	39.6805
MOGS	1.0686	6.04862	10.417	3.38e-22	1.75e-20	39.6742
ZWINT	1.68231	5.42851	10.4112	3.54e-22	1.83e-20	39.6284
TMEM213	-1.78696	0.29853	-10.4098	3.58e-22	1.85e-20	39.6178
LRRC42	1.03331	5.74669	10.4072	3.65e-22	1.88e-20	39.597
TLDC1	1.49893	4.57793	10.4036	3.76e-22	1.93e-20	39.5693
BUB1B	1.805	3.78506	10.3958	4e-22	2.05e-20	39.5081
CKAP2L	1.84312	3.55419	10.3942	4.05e-22	2.07e-20	39.4952
TMEM206	1.2839	3.5531	10.3936	4.07e-22	2.07e-20	39.4908
HOXD10	2.67968	3.10513	10.3874	4.27e-22	2.17e-20	39.4424
FANCI	1.67046	4.15462	10.3795	4.55e-22	2.3e-20	39.3804
PDPN	2.50583	6.46327	10.3756	4.69e-22	2.36e-20	39.3505
TM4SF19	2.26775	3.1013	10.3646	5.12e-22	2.57e-20	39.264
WDHD1	1.59036	3.39991	10.3625	5.21e-22	2.6e-20	39.2477
PSMD2	1.32215	7.88195	10.3609	5.27e-22	2.63e-20	39.2353
PRC1	1.76677	4.93138	10.3589	5.35e-22	2.66e-20	39.2201
IQGAP3	1.79044	3.4824	10.3572	5.43e-22	2.69e-20	39.2065
TMEM189	1.2293	5.14081	10.3569	5.44e-22	2.69e-20	39.2043
SIAH1	1.20902	3.23213	10.3568	5.44e-22	2.69e-20	39.2038
TTK	1.69728	3.58952	10.351	5.7e-22	2.81e-20	39.1582
TYMP	2.16595	8.39761	10.3493	5.78e-22	2.84e-20	39.1452
WIF1	-2.51553	0.743902	-10.3487	5.81e-22	2.85e-20	39.1399
RAC2	2.02677	6.01884	10.3427	6.09e-22	2.97e-20	39.0934
RTKN	1.35132	5.2264	10.3373	6.35e-22	3.09e-20	39.0515
CHEK1	1.39707	3.28273	10.3356	6.44e-22	3.13e-20	39.038
C11orf84	1.5899	4.54046	10.3293	6.77e-22	3.28e-20	38.9888
CDH3	2.27255	7.93869	10.321	7.23e-22	3.48e-20	38.9247
GPR153	1.92412	5.33847	10.3201	7.28e-22	3.5e-20	38.9173
DERL1	1.02144	5.4188	10.3164	7.49e-22	3.59e-20	38.8888
SKA3	1.58149	3.55943	10.3084	7.99e-22	3.82e-20	38.8262
PIEZO1	1.30551	5.64733	10.3058	8.15e-22	3.89e-20	38.8064
C11orf24	1.25415	5.42661	10.2931	9.01e-22	4.29e-20	38.7071
C7	-1.99815	0.708945	-10.2858	9.54e-22	4.51e-20	38.6508
SKA2	1.23613	5.17418	10.285	9.6e-22	4.52e-20	38.6444
SPRY4	1.75197	3.65601	10.2848	9.62e-22	4.52e-20	38.6429
STK3	1.10364	3.24177	10.2774	1.02e-21	4.78e-20	38.5855
BUB3	1.04869	5.14704	10.2707	1.08e-21	5.03e-20	38.5332
ECT2	1.89683	4.8104	10.2523	1.24e-21	5.79e-20	38.3901
ITGA3	2.21676	7.1836	10.2475	1.29e-21	6e-20	38.353
SHC1	1.36094	6.95204	10.245	1.32e-21	6.1e-20	38.3337
MOB3A	1.15292	5.72109	10.2435	1.33e-21	6.16e-20	38.3224
HDGF	1.01728	8.37474	10.2291	1.49e-21	6.89e-20	38.2101
CLDN10	-2.44096	0.751952	-10.2288	1.5e-21	6.89e-20	38.2079
RNASEH2A	1.5156	5.5985	10.2271	1.52e-21	6.96e-20	38.1952
CORO1C	1.24251	6.59402	10.2203	1.6e-21	7.33e-20	38.1421
TCEAL2	-1.63993	0.641059	-10.2156	1.66e-21	7.58e-20	38.1059
ADAMTS2	2.9083	4.45247	10.2143	1.68e-21	7.64e-20	38.0961
PSRC1	1.50934	3.28516	10.2075	1.77e-21	8.05e-20	38.0429
TAP2	1.53741	5.22771	10.1991	1.89e-21	8.57e-20	37.9781
COL5A3	2.4209	4.96811	10.1978	1.91e-21	8.65e-20	37.9677
DDX39A	1.21237	6.02934	10.1927	1.99e-21	8.93e-20	37.9288
S1PR5	1.7742	4.19577	10.1927	1.99e-21	8.93e-20	37.9285
EHD2	1.56276	7.38217	10.1915	2.01e-21	9e-20	37.9189
MUC21	-4.51571	1.82185	-10.1899	2.03e-21	9.09e-20	37.9067
BAK1	1.43316	6.44038	10.1862	2.09e-21	9.3e-20	37.8782
TFG	1.01802	6.51582	10.1836	2.13e-21	9.47e-20	37.8578
EME1	1.43323	2.18259	10.1816	2.17e-21	9.59e-20	37.8427
LAMB3	2.39328	8.89036	10.1768	2.25e-21	9.94e-20	37.8053
PDIA3	1.08937	8.38593	10.1759	2.27e-21	9.99e-20	37.7983
FKBP9	1.50446	6.2801	10.1693	2.39e-21	1.05e-19	37.7478
ENPP3	-1.14304	0.303627	-10.1352	3.12e-21	1.36e-19	37.4846
CENPF	1.88862	4.11141	10.1217	3.46e-21	1.51e-19	37.3804
CIDEA	-1.7976	0.867482	-10.1194	3.53e-21	1.54e-19	37.362
KIF18A	1.63629	2.84708	10.1134	3.7e-21	1.6e-19	37.3165
DEPDC1	1.57783	3.04524	10.1124	3.73e-21	1.61e-19	37.3082
GDI1	1.01115	6.15351	10.1071	3.88e-21	1.68e-19	37.2678
SLC20A1	1.56235	5.00887	10.1041	3.98e-21	1.71e-19	37.2442
TOP2A	2.12163	5.66804	10.103	4.01e-21	1.72e-19	37.2364
CERCAM	2.20608	4.91365	10.0968	4.21e-21	1.8e-19	37.188
KDELC1	1.57297	3.27329	10.0967	4.21e-21	1.8e-19	37.1875
MCM2	1.85391	5.66707	10.0949	4.27e-21	1.83e-19	37.174
PARP14	1.84533	5.17847	10.0873	4.54e-21	1.93e-19	37.1151
AGFG2	-1.30251	3.25773	-10.0853	4.61e-21	1.96e-19	37.0997
ENO1	1.12544	10.8316	10.0803	4.79e-21	2.03e-19	37.0611
NACC1	1.06672	6.07901	10.0802	4.79e-21	2.03e-19	37.0609
PLAUR	1.9362	5.30648	10.0793	4.83e-21	2.04e-19	37.0538
SPC24	1.75146	3.6419	10.0747	5e-21	2.1e-19	37.0184
ABL2	1.34312	3.53818	10.066	5.35e-21	2.24e-19	36.9514
ATAD2	1.80989	4.44335	10.0648	5.41e-21	2.26e-19	36.9419
MAP4K2	1.32638	3.30564	10.0634	5.46e-21	2.28e-19	36.9317
CENPE	1.63232	2.87058	10.0625	5.5e-21	2.29e-19	36.9245
LTF	-5.17202	2.39947	-10.0622	5.51e-21	2.29e-19	36.9225
EIF3B	1.04218	6.76907	10.056	5.79e-21	2.4e-19	36.8748
TPD52L2	1.07635	6.82686	10.0543	5.87e-21	2.43e-19	36.8613
ABCA8	-1.42152	0.714483	-10.0449	6.31e-21	2.61e-19	36.7892
TIMP4	-1.61014	0.982817	-10.0442	6.35e-21	2.62e-19	36.784
TENM2	2.81332	5.07738	10.0336	6.89e-21	2.83e-19	36.7028
PAIP2B	-1.308	2.1442	-10.026	7.31e-21	2.99e-19	36.6445
CTTNBP2	-1.50852	0.798029	-10.0256	7.34e-21	3e-19	36.6412
XRCC3	1.25684	2.82247	10.0205	7.64e-21	3.11e-19	36.6018
RUVBL1	1.2388	5.00933	10.0149	7.97e-21	3.25e-19	36.5592
TCF3	1.2975	5.4107	10.0146	7.99e-21	3.25e-19	36.557
ITGA6	2.34101	8.36099	9.99602	9.24e-21	3.74e-19	36.4145
PROCR	2.03005	5.89697	9.99352	9.42e-21	3.81e-19	36.3953
CTSC	1.81324	6.33098	9.98777	9.85e-21	3.97e-19	36.3513
KIF22	1.23263	5.37394	9.9875	9.87e-21	3.97e-19	36.3492
ARHGAP11A	1.63227	3.66969	9.98478	1.01e-20	4.04e-19	36.3284
KNSTRN	1.39033	4.11974	9.98429	1.01e-20	4.05e-19	36.3247
CHTF18	1.44543	3.41205	9.9842	1.01e-20	4.05e-19	36.324
GALNT16	-1.11052	0.482053	-9.98126	1.04e-20	4.13e-19	36.3015
TNFAIP8L1	1.27856	3.61773	9.98048	1.04e-20	4.15e-19	36.2955
MFSD10	1.3307	6.20155	9.9776	1.07e-20	4.23e-19	36.2734
OSBPL3	1.26651	3.95519	9.97724	1.07e-20	4.24e-19	36.2707
ORC1	1.68632	3.56168	9.97278	1.11e-20	4.38e-19	36.2366
EIF2AK2	1.5718	4.75718	9.97214	1.11e-20	4.39e-19	36.2317
BOP1	1.45595	6.52349	9.96766	1.15e-20	4.53e-19	36.1975
STC2	2.29688	3.17165	9.95958	1.23e-20	4.8e-19	36.1357
SFXN3	1.52231	4.79254	9.95296	1.29e-20	5.03e-19	36.0851
RGS19	1.22837	4.78147	9.95193	1.3e-20	5.05e-19	36.0773
GYS2	-1.0398	0.2716	-9.94702	1.35e-20	5.24e-19	36.0397
KRT17	2.83037	12.8649	9.94201	1.4e-20	5.44e-19	36.0015
HMMR	1.84008	3.61972	9.93699	1.46e-20	5.64e-19	35.9632
RFC4	1.7348	4.54952	9.93589	1.47e-20	5.68e-19	35.9547
PSMD11	1.01355	5.9893	9.93495	1.48e-20	5.71e-19	35.9476
FAM149A	-1.09804	0.797027	-9.93352	1.5e-20	5.76e-19	35.9367
CTHRC1	3.13975	5.49687	9.93163	1.52e-20	5.83e-19	35.9222
CKAP2	1.48532	5.05246	9.92715	1.58e-20	6.03e-19	35.8881
AP2M1	1.22459	8.34168	9.91748	1.7e-20	6.47e-19	35.8143
NUF2	1.74253	3.4597	9.91012	1.8e-20	6.84e-19	35.7582
ZG16B	-4.46408	1.91361	-9.90501	1.87e-20	7.1e-19	35.7192
CKAP4	1.1083	7.76387	9.90359	1.89e-20	7.16e-19	35.7084
MSN	1.65112	8.52501	9.88741	2.14e-20	8.09e-19	35.5852
IKBIP	1.47375	3.94848	9.8874	2.14e-20	8.09e-19	35.5851
SMTN	1.41775	4.72736	9.88307	2.22e-20	8.35e-19	35.5521
PHLDB2	1.94534	4.18016	9.88135	2.25e-20	8.44e-19	35.539
YEATS2	1.53406	4.20621	9.87386	2.38e-20	8.91e-19	35.4821
P4HA2	1.64594	5.09373	9.86537	2.54e-20	9.5e-19	35.4175
MCM4	1.57305	6.05352	9.86484	2.55e-20	9.52e-19	35.4134
BRMS1	1.30578	6.77111	9.86394	2.57e-20	9.57e-19	35.4066
HOXD8	1.38533	2.44141	9.84761	2.91e-20	1.08e-18	35.2826
LASP1	1.26078	6.63407	9.84302	3.02e-20	1.12e-18	35.2477
MAPT	-1.52286	0.841615	-9.83565	3.2e-20	1.18e-18	35.1917
JPT1	1.27651	7.1956	9.825	3.47e-20	1.28e-18	35.1109
NUSAP1	1.7924	5.39744	9.80942	3.91e-20	1.44e-18	34.9928
PRNP	1.57799	8.65943	9.80802	3.95e-20	1.45e-18	34.9821
COBL	-1.85306	1.47733	-9.80755	3.97e-20	1.46e-18	34.9786
INTS8	1.04692	3.9064	9.80446	4.06e-20	1.49e-18	34.9552
HSP90B1	1.19691	8.96399	9.79937	4.23e-20	1.54e-18	34.9166
KDM1A	1.02503	5.93312	9.79894	4.24e-20	1.55e-18	34.9133
NCMAP	-1.30295	0.445652	-9.78239	4.82e-20	1.74e-18	34.788
SAE1	1.03779	6.59401	9.77869	4.96e-20	1.78e-18	34.76
UBE2T	1.69522	5.21928	9.77769	4.99e-20	1.79e-18	34.7524
MCM10	1.5453	2.93371	9.77722	5.01e-20	1.8e-18	34.7489
FBP2	-2.07555	0.787782	-9.77441	5.12e-20	1.83e-18	34.7276
IFI16	1.36095	7.10247	9.77385	5.14e-20	1.84e-18	34.7234
VSIG2	-2.28718	1.37975	-9.77349	5.16e-20	1.84e-18	34.7207
SAMD1	1.06487	6.02952	9.76495	5.51e-20	1.96e-18	34.6561
PXN	1.56149	6.06889	9.76389	5.55e-20	1.97e-18	34.6481
ANKLE2	1.01146	4.35332	9.76352	5.57e-20	1.98e-18	34.6453
TIMELESS	1.46015	4.64407	9.75938	5.75e-20	2.03e-18	34.614
MARVELD1	1.75985	5.96452	9.75603	5.9e-20	2.08e-18	34.5886
KIF11	1.63081	4.66153	9.75031	6.16e-20	2.17e-18	34.5455
GDF10	-1.48785	0.723533	-9.74993	6.18e-20	2.17e-18	34.5426
ATP1B3	1.53312	8.84227	9.7484	6.25e-20	2.2e-18	34.531
SORBS2	-1.55272	1.13126	-9.7427	6.53e-20	2.29e-18	34.488
PKM	1.13489	9.67725	9.74239	6.55e-20	2.29e-18	34.4857
MTFR1	1.21357	4.60432	9.73431	6.97e-20	2.42e-18	34.4246
FBLIM1	1.63591	6.40709	9.73426	6.97e-20	2.42e-18	34.4243
DHRS7C	-2.1276	0.522901	-9.73186	7.1e-20	2.47e-18	34.4061
CHPF2	1.20625	5.84661	9.73113	7.14e-20	2.47e-18	34.4006
JPT2	1.05324	6.64166	9.73033	7.18e-20	2.49e-18	34.3946
IFI44	2.60796	6.12834	9.7141	8.13e-20	2.81e-18	34.2722
IRF3	1.05097	5.55239	9.71243	8.24e-20	2.84e-18	34.2596
FAM89A	1.58613	5.10504	9.71138	8.3e-20	2.85e-18	34.2517
ACOX2	-1.1228	0.973884	-9.71074	8.35e-20	2.86e-18	34.2469
SLC7A5	1.97426	8.51142	9.7098	8.41e-20	2.88e-18	34.2398
CCT5	1.28335	7.18482	9.7086	8.48e-20	2.9e-18	34.2307
MUC7	-4.40247	0.991615	-9.70759	8.55e-20	2.92e-18	34.2231
STAT2	1.55136	6.03796	9.70224	8.91e-20	3.03e-18	34.1828
GJC1	1.75874	2.23807	9.69896	9.13e-20	3.11e-18	34.1581
DNAJB11	1.22033	5.56071	9.69801	9.2e-20	3.12e-18	34.151
TMEM138	1.07057	3.56746	9.69628	9.32e-20	3.16e-18	34.1379
STARD4	1.53498	3.39313	9.69469	9.44e-20	3.19e-18	34.1259
FOXF2	1.77024	3.27012	9.69049	9.74e-20	3.28e-18	34.0943
NMI	1.32674	5.01157	9.69048	9.74e-20	3.28e-18	34.0942
SNRPB	1.16868	9.09422	9.68863	9.88e-20	3.32e-18	34.0803
PRR4	-2.58459	0.855689	-9.68542	1.01e-19	3.4e-18	34.0561
SPX	-1.08107	0.343129	-9.68049	1.05e-19	3.52e-18	34.019
HTN3	-2.37296	0.275639	-9.67501	1.1e-19	3.66e-18	33.9778
ZNF114	2.01629	2.16315	9.67059	1.13e-19	3.78e-18	33.9446
CYP27B1	2.1848	3.09285	9.66157	1.22e-19	4.04e-18	33.8768
MYO9B	1.13906	4.95746	9.65975	1.23e-19	4.09e-18	33.8631
GNA14	-1.09668	0.937458	-9.65932	1.24e-19	4.09e-18	33.8598
GINS2	1.63151	3.98959	9.65081	1.32e-19	4.35e-18	33.7959
SMIM5	-1.66024	1.48913	-9.65048	1.32e-19	4.36e-18	33.7934
HAUS8	1.13922	2.56402	9.65021	1.33e-19	4.36e-18	33.7914
SMS	1.32943	6.69679	9.6499	1.33e-19	4.36e-18	33.7891
GMNN	1.43169	4.54387	9.64731	1.36e-19	4.44e-18	33.7696
HPRT1	1.22797	6.2117	9.63637	1.47e-19	4.82e-18	33.6875
POLD1	1.22115	4.611	9.62617	1.59e-19	5.18e-18	33.611
PLCB3	1.2095	5.94776	9.62486	1.61e-19	5.23e-18	33.6011
C8orf22	-1.77907	0.456413	-9.61774	1.7e-19	5.51e-18	33.5478
STIP1	1.08419	7.14269	9.61279	1.76e-19	5.71e-18	33.5106
DDX60L	1.75356	3.20579	9.61047	1.79e-19	5.79e-18	33.4932
LAMA3	2.97366	6.1575	9.60975	1.8e-19	5.81e-18	33.4879
DPF1	1.39111	1.57661	9.60729	1.84e-19	5.91e-18	33.4694
FST	2.73261	6.16976	9.60545	1.86e-19	5.99e-18	33.4556
PPP1R1B	-2.37335	0.87815	-9.60518	1.87e-19	5.99e-18	33.4536
MMP13	4.87849	5.24702	9.59974	1.95e-19	6.23e-18	33.4129
THSD1	1.9276	4.27944	9.59418	2.03e-19	6.49e-18	33.3713
CHST2	2.56662	4.76751	9.59232	2.06e-19	6.57e-18	33.3573
CDNF	-1.06846	1.09002	-9.5903	2.09e-19	6.67e-18	33.3422
FHOD1	1.15292	4.34191	9.5894	2.11e-19	6.7e-18	33.3355
PDLIM7	1.51671	5.90993	9.58901	2.11e-19	6.71e-18	33.3325
B4GALT2	1.0016	6.12088	9.58836	2.12e-19	6.73e-18	33.3277
KIFC3	1.30865	4.4422	9.58646	2.15e-19	6.82e-18	33.3135
FAM83H	1.51358	7.29697	9.58417	2.19e-19	6.93e-18	33.2963
MCM5	1.41889	5.19391	9.58045	2.25e-19	7.11e-18	33.2685
PNPLA7	-1.00101	0.879026	-9.57951	2.27e-19	7.15e-18	33.2614
MGME1	1.27246	5.21781	9.57412	2.37e-19	7.43e-18	33.2212
SCRN1	1.62837	5.55025	9.57263	2.39e-19	7.5e-18	33.21
TREM2	2.30216	4.78447	9.56963	2.45e-19	7.64e-18	33.1876
C10orf55	1.27641	1.93036	9.56951	2.45e-19	7.64e-18	33.1867
ADAM12	2.74923	3.46673	9.56653	2.51e-19	7.8e-18	33.1644
RAD51AP1	1.6953	3.55357	9.55697	2.69e-19	8.37e-18	33.093
MORC2	1.12462	4.76655	9.54876	2.87e-19	8.88e-18	33.0317
TCEAL9	1.22154	7.17552	9.54334	2.99e-19	9.19e-18	32.9912
LRFN4	1.67774	4.61135	9.53879	3.09e-19	9.5e-18	32.9573
MED10	1.2562	5.81692	9.5334	3.22e-19	9.88e-18	32.917
TRAM2	1.71351	4.3492	9.53174	3.26e-19	9.99e-18	32.9046
FBXO45	1.32905	4.83816	9.53123	3.28e-19	1e-17	32.9008
MFSD6L	-1.31912	0.597549	-9.5278	3.36e-19	1.02e-17	32.8752
FRZB	-1.95757	1.70606	-9.52495	3.44e-19	1.05e-17	32.854
NUP37	1.06997	4.51626	9.52332	3.48e-19	1.06e-17	32.8419
DPP3	1.14372	5.92617	9.51102	3.82e-19	1.16e-17	32.7502
PRELID3A	1.16532	1.8125	9.51002	3.85e-19	1.16e-17	32.7427
SDCCAG3	1.19414	5.22014	9.50631	3.96e-19	1.19e-17	32.7151
P4HA1	1.78287	5.64904	9.50399	4.03e-19	1.21e-17	32.6978
QSOX2	1.33553	4.06285	9.49774	4.22e-19	1.27e-17	32.6513
HASPIN	1.36907	2.50108	9.49514	4.3e-19	1.29e-17	32.6319
PDIA5	1.40466	4.15251	9.49273	4.38e-19	1.31e-17	32.614
PRB3	-2.16367	0.646246	-9.47764	4.91e-19	1.46e-17	32.5017
TMEM250	1.00203	6.04032	9.46549	5.39e-19	1.58e-17	32.4115
ASPM	1.66076	3.18782	9.46432	5.43e-19	1.59e-17	32.4028
CLCNKB	-1.3316	0.312937	-9.46254	5.51e-19	1.61e-17	32.3895
PLK4	1.40859	3.16132	9.46223	5.52e-19	1.61e-17	32.3872
ACP5	1.61183	6.44653	9.46199	5.53e-19	1.62e-17	32.3855
HTN1	-2.09202	0.243506	-9.46104	5.57e-19	1.62e-17	32.3784
MET	1.65785	5.3365	9.45586	5.79e-19	1.69e-17	32.3399
GALNT2	1.41361	5.9713	9.45376	5.88e-19	1.71e-17	32.3244
RANBP1	1.30757	5.78759	9.4525	5.94e-19	1.72e-17	32.315
GNG7	-1.37076	1.22263	-9.44893	6.1e-19	1.77e-17	32.2885
HELZ2	1.80956	4.78295	9.44804	6.14e-19	1.78e-17	32.2819
ALDH1L1	-1.77762	0.864852	-9.44714	6.19e-19	1.79e-17	32.2752
LRRC59	1.07881	7.03153	9.44671	6.21e-19	1.79e-17	32.272
EIF5A2	1.57477	2.85074	9.44666	6.21e-19	1.79e-17	32.2716
SMCO1	-1.36614	0.403659	-9.44385	6.34e-19	1.82e-17	32.2508
PTPN12	1.30619	5.8191	9.4417	6.44e-19	1.85e-17	32.2348
RIPK2	1.20889	4.45762	9.44028	6.51e-19	1.86e-17	32.2243
ITM2A	-2.1232	3.33584	-9.42943	7.07e-19	2.02e-17	32.1439
KNTC1	1.30715	2.76445	9.42408	7.36e-19	2.1e-17	32.1042
MTBP	1.16005	1.84131	9.4214	7.51e-19	2.14e-17	32.0843
CYP27C1	2.01792	2.88801	9.41847	7.68e-19	2.18e-17	32.0627
BAX	1.0594	5.93653	9.41018	8.17e-19	2.31e-17	32.0012
COL16A1	1.96937	5.25387	9.40924	8.23e-19	2.32e-17	31.9943
RMI2	1.61315	4.03223	9.40004	8.82e-19	2.48e-17	31.9262
ERCC6L	1.38355	2.49974	9.39747	8.99e-19	2.52e-17	31.9072
CHRDL1	-2.32958	1.23134	-9.39486	9.17e-19	2.57e-17	31.8879
HOXC11	1.53771	1.62047	9.3934	9.27e-19	2.6e-17	31.8771
OPRPN	-1.10503	0.117243	-9.39223	9.35e-19	2.62e-17	31.8684
UCN2	2.04584	3.26183	9.39014	9.5e-19	2.65e-17	31.8529
SCIN	-1.2872	0.87403	-9.3869	9.74e-19	2.71e-17	31.829
RRAS2	1.29987	4.92227	9.38604	9.8e-19	2.73e-17	31.8226
CDCA2	1.57087	3.24439	9.38554	9.84e-19	2.73e-17	31.8189
CHPF	1.47113	7.07279	9.37507	1.06e-18	2.95e-17	31.7416
PI16	-2.82007	1.39897	-9.37021	1.1e-18	3.06e-17	31.7057
PPARGC1A	-1.49931	0.873324	-9.36642	1.14e-18	3.14e-17	31.6777
E2F7	1.71097	2.66769	9.36635	1.14e-18	3.14e-17	31.6771
MRPL13	1.04849	4.89835	9.35943	1.2e-18	3.3e-17	31.6261
SOCS1	1.6729	4.42313	9.34442	1.34e-18	3.67e-17	31.5153
FANCA	1.24791	2.37066	9.34052	1.38e-18	3.77e-17	31.4865
PPP1R14B	1.12067	7.8382	9.33405	1.45e-18	3.95e-17	31.4389
CA6	-1.82731	0.38765	-9.33315	1.46e-18	3.97e-17	31.4323
CSNK1E	1.03129	5.90249	9.33188	1.47e-18	4e-17	31.4229
EBNA1BP2	1.03729	6.14882	9.32927	1.5e-18	4.08e-17	31.4037
NCF2	1.64263	4.92365	9.32892	1.5e-18	4.08e-17	31.4011
LGALS3BP	1.45604	9.19075	9.32416	1.56e-18	4.21e-17	31.3661
MED30	1.23362	4.51424	9.32282	1.57e-18	4.24e-17	31.3562
RECQL4	1.66311	4.29091	9.31672	1.65e-18	4.44e-17	31.3112
FUCA2	1.14675	5.61176	9.31045	1.73e-18	4.64e-17	31.2651
SH2D5	2.49241	3.02661	9.3088	1.75e-18	4.69e-17	31.253
PPARG	-1.63652	1.26494	-9.304	1.81e-18	4.85e-17	31.2176
ERF	1.22297	5.77962	9.30219	1.84e-18	4.91e-17	31.2044
KIF3C	1.66273	3.2851	9.30155	1.85e-18	4.92e-17	31.1996
ADAMTS14	1.78138	2.41283	9.2993	1.88e-18	5e-17	31.1831
GNAI1	1.32683	5.27348	9.2989	1.88e-18	5.01e-17	31.1802
NAV1	1.56596	3.93162	9.29788	1.9e-18	5.04e-17	31.1726
MYLK3	-1.4393	0.391919	-9.29533	1.93e-18	5.13e-17	31.1539
GALNT18	1.47956	5.08511	9.28815	2.04e-18	5.4e-17	31.1011
XRCC2	1.30354	2.05794	9.28622	2.07e-18	5.45e-17	31.0869
SPHK1	1.60206	5.44962	9.27915	2.18e-18	5.74e-17	31.035
MAD2L1	1.52208	3.7782	9.27785	2.2e-18	5.78e-17	31.0254
TRMT112	1.00631	7.89915	9.27649	2.23e-18	5.83e-17	31.0155
NUCB2	-1.1988	3.84431	-9.26454	2.43e-18	6.35e-17	30.9277
SNRPA1	1.06543	4.78822	9.26339	2.45e-18	6.4e-17	30.9193
TUBA1C	1.30656	7.77882	9.25799	2.55e-18	6.64e-17	30.8797
TCP11L1	1.15617	3.1009	9.25685	2.58e-18	6.67e-17	30.8714
CLSPN	1.60475	2.61929	9.25454	2.62e-18	6.78e-17	30.8544
SH3BP1	1.20178	5.19349	9.25427	2.63e-18	6.79e-17	30.8524
MYO10	1.63949	4.70106	9.25269	2.66e-18	6.86e-17	30.8409
EMC1	1.1178	4.74788	9.24819	2.75e-18	7.06e-17	30.8079
BRAT1	1.07639	4.72047	9.24768	2.76e-18	7.08e-17	30.8041
DCAF13	1.13447	4.29434	9.24222	2.87e-18	7.36e-17	30.7641
WISP1	2.3498	3.00487	9.24219	2.87e-18	7.36e-17	30.7639
C14orf80	1.29634	3.06065	9.23994	2.92e-18	7.47e-17	30.7474
RNF217	1.17023	3.40669	9.23959	2.93e-18	7.48e-17	30.7449
DYNAP	-2.78098	1.03808	-9.23124	3.12e-18	7.95e-17	30.6837
ADAR	1.2418	6.98508	9.22744	3.21e-18	8.16e-17	30.6559
SQLE	1.70653	6.41308	9.22374	3.3e-18	8.37e-17	30.6288
RANGAP1	1.0317	7.14746	9.2145	3.53e-18	8.92e-17	30.5612
BAIAP2L2	1.92573	3.94726	9.21012	3.65e-18	9.21e-17	30.5292
RELT	1.23347	2.93008	9.20424	3.81e-18	9.61e-17	30.4862
MBOAT7	1.01891	5.37076	9.19982	3.94e-18	9.9e-17	30.4539
MT1A	-2.00283	1.32077	-9.19673	4.03e-18	1.01e-16	30.4313
DSN1	1.30374	4.44341	9.19434	4.1e-18	1.03e-16	30.4139
ACD	1.08794	4.28613	9.19418	4.11e-18	1.03e-16	30.4127
PIF1	1.33721	1.96476	9.1899	4.24e-18	1.06e-16	30.3815
PLA2G2A	-3.73887	2.47522	-9.18484	4.4e-18	1.1e-16	30.3445
CAVIN3	1.91459	5.27477	9.18464	4.41e-18	1.1e-16	30.3431
OASL	2.86575	4.8813	9.17871	4.61e-18	1.15e-16	30.2998
WNT7A	2.25485	2.71012	9.17216	4.84e-18	1.2e-16	30.2519
TTPAL	1.33639	4.23377	9.16735	5.01e-18	1.24e-16	30.2169
HOXC9	1.53786	1.66297	9.15698	5.41e-18	1.34e-16	30.1413
GALNS	1.31698	3.59815	9.1549	5.5e-18	1.36e-16	30.1261
TUBB3	1.53321	2.27294	9.14712	5.82e-18	1.44e-16	30.0695
PLCG1	1.06474	4.33659	9.14479	5.92e-18	1.46e-16	30.0525
MCUB	1.20943	4.55183	9.144	5.96e-18	1.47e-16	30.0468
C6orf141	1.98699	2.96286	9.13841	6.21e-18	1.52e-16	30.0061
MIIP	1.03947	4.70072	9.13485	6.38e-18	1.56e-16	29.9802
TRPV6	-1.04851	0.397234	-9.13097	6.56e-18	1.6e-16	29.952
ADAM10	1.19268	4.47174	9.12865	6.68e-18	1.63e-16	29.9351
RAB32	1.42184	5.87107	9.12809	6.7e-18	1.63e-16	29.931
CLU	-2.81334	4.95226	-9.12169	7.03e-18	1.71e-16	29.8844
MAL	-4.81107	3.93318	-9.1211	7.06e-18	1.72e-16	29.8802
SLC15A3	1.92608	4.28702	9.11934	7.15e-18	1.73e-16	29.8674
IER5L	1.53609	3.82273	9.11624	7.32e-18	1.77e-16	29.8449
CD109	1.65116	5.14738	9.1106	7.63e-18	1.84e-16	29.8039
C19orf66	1.27434	4.24772	9.11011	7.66e-18	1.85e-16	29.8003
DTX3L	1.51521	5.9406	9.1064	7.87e-18	1.9e-16	29.7733
APOBEC3B	2.01498	4.42541	9.10569	7.91e-18	1.9e-16	29.7683
NCBP2	1.15924	5.64108	9.10568	7.91e-18	1.9e-16	29.7681
PIK3CD	1.45484	4.11049	9.10346	8.04e-18	1.93e-16	29.752
PPP1R14C	1.82238	6.51196	9.10014	8.24e-18	1.97e-16	29.7279
POLA2	1.17976	3.84591	9.09773	8.39e-18	2e-16	29.7104
UMPS	1.01049	4.36794	9.09731	8.41e-18	2.01e-16	29.7074
PCNX3	1.0271	5.22274	9.08389	9.29e-18	2.2e-16	29.61
ZFP64	1.11236	3.55946	9.07403	9.99e-18	2.37e-16	29.5385
MAP4K4	1.15725	5.67242	9.07226	1.01e-17	2.39e-16	29.5257
JAG1	1.67554	6.79786	9.06483	1.07e-17	2.53e-16	29.4719
XPR1	1.42482	4.69356	9.06144	1.1e-17	2.59e-16	29.4473
SMR3A	-1.2227	0.16168	-9.06051	1.1e-17	2.6e-16	29.4406
C6orf58	-2.72186	0.697166	-9.05926	1.11e-17	2.62e-16	29.4316
PYGM	-3.36801	1.52417	-9.05628	1.14e-17	2.68e-16	29.41
NEIL3	1.46097	2.40801	9.05121	1.18e-17	2.78e-16	29.3733
LMF2	1.03295	6.6237	9.04661	1.22e-17	2.85e-16	29.34
MICAL2	1.85679	3.68032	9.04398	1.25e-17	2.9e-16	29.321
SLC36A1	1.18039	3.48217	9.033	1.35e-17	3.14e-16	29.2416
ATP13A2	1.0489	5.47753	9.03155	1.37e-17	3.16e-16	29.2311
PRKN	-1.00524	0.716065	-9.02812	1.4e-17	3.23e-16	29.2063
PFDN2	1.05692	7.79453	9.02799	1.4e-17	3.23e-16	29.2054
COL3A1	3.41377	9.35311	9.02646	1.42e-17	3.26e-16	29.1944
DONSON	1.13586	3.48857	9.02135	1.47e-17	3.38e-16	29.1574
BPIFA2	-2.15015	0.301445	-9.02113	1.47e-17	3.39e-16	29.1559
SPATS2	1.03021	3.80831	9.02001	1.49e-17	3.41e-16	29.1478
B3GNT4	1.09648	1.60495	9.01905	1.5e-17	3.43e-16	29.1409
PRH1	-1.86384	0.468892	-9.01558	1.54e-17	3.51e-16	29.1158
PSMC3IP	1.24629	2.6326	9.0132	1.56e-17	3.57e-16	29.0986
AP1S1	1.06905	6.64796	9.01294	1.57e-17	3.58e-16	29.0967
CENPL	1.11759	2.51162	9.00873	1.62e-17	3.68e-16	29.0664
CHST15	1.52579	4.47758	9.00693	1.64e-17	3.73e-16	29.0533
PDK4	-2.89591	2.36416	-9.00446	1.67e-17	3.79e-16	29.0355
NUDCD1	1.25487	4.29697	9.00328	1.68e-17	3.82e-16	29.027
OGFR	1.0672	5.27921	8.99723	1.76e-17	3.97e-16	28.9834
CHAD	-1.47868	0.734439	-8.99356	1.81e-17	4.08e-16	28.957
FGD6	1.47048	3.55351	8.99112	1.84e-17	4.15e-16	28.9394
MMP3	3.92671	6.15585	8.98243	1.96e-17	4.41e-16	28.8768
SMARCD1	1.01167	5.35039	8.97905	2.01e-17	4.52e-16	28.8524
STK10	1.25254	3.80236	8.97796	2.02e-17	4.55e-16	28.8446
CPOX	1.05712	4.41457	8.97758	2.03e-17	4.55e-16	28.8418
CMIP	1.18173	5.11792	8.97729	2.03e-17	4.56e-16	28.8397
FJX1	1.5456	4.77184	8.97626	2.05e-17	4.59e-16	28.8323
MPC1	-1.05881	4.92072	-8.97458	2.07e-17	4.64e-16	28.8202
ZIC2	1.89481	2.19071	8.96922	2.16e-17	4.81e-16	28.7817
NUDT1	1.34018	5.18491	8.9657	2.21e-17	4.93e-16	28.7564
RAB34	1.30545	5.82562	8.96181	2.28e-17	5.07e-16	28.7284
FGF10	-1.02039	0.420196	-8.96038	2.3e-17	5.12e-16	28.718
ADAM8	1.94007	4.3003	8.95941	2.32e-17	5.15e-16	28.7111
DCLRE1B	1.1301	3.45751	8.95307	2.43e-17	5.38e-16	28.6655
METTL7A	-2.19775	3.74284	-8.94963	2.49e-17	5.51e-16	28.6408
XPO5	1.00451	4.7405	8.94714	2.54e-17	5.59e-16	28.6229
APOL1	2.46909	7.66923	8.9433	2.61e-17	5.75e-16	28.5953
SLC44A1	1.23513	5.4027	8.93937	2.68e-17	5.89e-16	28.5671
FANCE	1.27061	4.68961	8.93892	2.69e-17	5.91e-16	28.5639
ZWILCH	1.19907	3.87903	8.9369	2.73e-17	5.99e-16	28.5494
OAS2	2.33776	6.21697	8.93031	2.87e-17	6.27e-16	28.5021
RCE1	1.08462	4.73556	8.92997	2.87e-17	6.28e-16	28.4996
KRT32	-1.10047	0.582285	-8.92785	2.92e-17	6.36e-16	28.4844
LRR1	1.1163	3.93352	8.92279	3.03e-17	6.59e-16	28.4481
SENP5	1.08295	4.24917	8.92182	3.05e-17	6.63e-16	28.4411
OAS3	2.28461	6.10647	8.91491	3.21e-17	6.97e-16	28.3916
TMPRSS11B	-3.16315	1.49217	-8.90264	3.51e-17	7.57e-16	28.3036
TMC7	1.24607	1.85576	8.89964	3.59e-17	7.72e-16	28.2821
AJUBA	1.61105	5.37495	8.89755	3.64e-17	7.82e-16	28.2672
MASTL	1.2171	3.95547	8.89659	3.67e-17	7.87e-16	28.2603
ADPGK	1.03084	4.49639	8.8957	3.69e-17	7.91e-16	28.2539
HIST1H2BD	1.7669	5.39697	8.89517	3.7e-17	7.93e-16	28.2502
ITGB4	1.85186	8.4331	8.89357	3.75e-17	8.01e-16	28.2387
FERMT1	2.02131	6.11211	8.89044	3.83e-17	8.18e-16	28.2163
RFWD3	1.24029	4.54295	8.88543	3.98e-17	8.47e-16	28.1804
CTPS1	1.03929	5.09473	8.88212	4.07e-17	8.67e-16	28.1567
CAP1	1.07528	8.46781	8.87992	4.14e-17	8.8e-16	28.141
DSCC1	1.36547	3.31607	8.87826	4.19e-17	8.89e-16	28.1292
C1orf216	1.10953	3.60297	8.87077	4.42e-17	9.36e-16	28.0756
TGFBR3	-1.74185	1.93628	-8.86796	4.52e-17	9.54e-16	28.0555
HTR7	2.22988	3.07011	8.8541	4.99e-17	1.05e-15	27.9565
MFSD12	1.1224	5.22885	8.85308	5.03e-17	1.05e-15	27.9493
VMP1	1.22469	5.83169	8.8495	5.16e-17	1.08e-15	27.9237
GGH	1.33522	5.56913	8.84779	5.23e-17	1.09e-15	27.9115
ACACB	-1.25009	1.207	-8.84434	5.36e-17	1.12e-15	27.8869
PCNA	1.28972	7.88693	8.84121	5.48e-17	1.14e-15	27.8645
MICALL1	1.12385	6.64011	8.84056	5.51e-17	1.15e-15	27.8599
SVIP	-1.59291	1.50585	-8.83735	5.64e-17	1.17e-15	27.837
EXTL3	1.04115	4.37167	8.8333	5.81e-17	1.2e-15	27.8081
DTYMK	1.22326	5.21314	8.8268	6.09e-17	1.26e-15	27.7618
APLN	1.98714	3.25613	8.82611	6.12e-17	1.27e-15	27.7569
PLEKHB1	-1.46858	1.01112	-8.82516	6.16e-17	1.27e-15	27.7501
FAP	2.3113	3.14271	8.82505	6.17e-17	1.27e-15	27.7493
SPOCD1	1.58561	1.77204	8.82434	6.2e-17	1.28e-15	27.7442
P3H4	1.7259	4.34842	8.82216	6.3e-17	1.29e-15	27.7288
OSR2	1.56164	3.51909	8.82001	6.4e-17	1.31e-15	27.7134
KRTAP13-1	-1.0469	0.118987	-8.81454	6.65e-17	1.36e-15	27.6745
PCED1B	1.2939	3.17246	8.8142	6.67e-17	1.36e-15	27.672
NCDN	1.05162	4.60609	8.81185	6.79e-17	1.39e-15	27.6553
KNL1	1.37842	2.57392	8.8101	6.87e-17	1.4e-15	27.6429
IGSF8	1.06417	6.17773	8.80581	7.09e-17	1.44e-15	27.6123
TESC	-1.51999	1.51116	-8.8018	7.3e-17	1.48e-15	27.5838
IFI35	1.9288	6.28163	8.801	7.34e-17	1.49e-15	27.5781
XRCC4	1.02837	3.47773	8.79578	7.62e-17	1.54e-15	27.541
FOXI1	-1.11297	0.255787	-8.79156	7.86e-17	1.58e-15	27.511
SAMD5	-1.5801	1.19488	-8.78838	8.04e-17	1.62e-15	27.4884
FAM91A1	1.19461	4.96432	8.78519	8.23e-17	1.65e-15	27.4657
HIST1H4I	1.69149	4.25924	8.77794	8.67e-17	1.73e-15	27.4142
C17orf53	1.36757	3.04402	8.7779	8.68e-17	1.73e-15	27.414
DBF4B	1.04091	2.00819	8.77305	8.98e-17	1.79e-15	27.3795
PLBD2	1.19521	5.76657	8.7695	9.22e-17	1.84e-15	27.3544
COL1A2	3.13907	8.56766	8.76865	9.27e-17	1.85e-15	27.3483
TCOF1	1.16715	4.61628	8.76048	9.84e-17	1.96e-15	27.2904
IRAK1	1.05901	7.15898	8.75759	1e-16	2e-15	27.2698
PLAC9	-1.78708	2.30773	-8.75757	1e-16	2e-15	27.2697
HIST1H3H	1.82544	3.06657	8.75463	1.03e-16	2.04e-15	27.2489
TMEM44	1.35091	3.32638	8.7524	1.04e-16	2.07e-15	27.233
RNF150	-1.46492	1.01653	-8.7466	1.09e-16	2.15e-15	27.1919
L3HYPDH	1.19052	2.78453	8.74373	1.11e-16	2.19e-15	27.1716
NSUN2	1.10452	5.79576	8.74074	1.13e-16	2.24e-15	27.1505
BAIAP2L1	1.16288	5.36839	8.73959	1.14e-16	2.25e-15	27.1423
PTK2	1.16719	4.6615	8.73762	1.16e-16	2.28e-15	27.1284
BICD1	1.20513	2.09259	8.73595	1.17e-16	2.31e-15	27.1166
CDK2	1.18869	4.78643	8.7344	1.19e-16	2.33e-15	27.1056
ECE2	1.21399	3.2313	8.72147	1.3e-16	2.54e-15	27.0141
SLC16A7	-1.44344	1.49438	-8.72141	1.3e-16	2.54e-15	27.0136
CAV1	2.1432	7.83227	8.721	1.31e-16	2.55e-15	27.0108
SKP2	1.41013	4.67433	8.71747	1.34e-16	2.61e-15	26.9858
DIAPH3	1.29037	2.61329	8.71367	1.38e-16	2.68e-15	26.9589
SPATA18	-1.37747	1.7796	-8.70973	1.42e-16	2.75e-15	26.9311
OIP5	1.41288	3.28067	8.70764	1.44e-16	2.79e-15	26.9163
NCAPD2	1.45349	5.73982	8.70425	1.48e-16	2.85e-15	26.8924
SLC25A34	-1.42279	1.13262	-8.702	1.5e-16	2.89e-15	26.8764
C1orf112	1.05971	2.29347	8.69731	1.55e-16	2.97e-15	26.8434
LRRC8C	1.43572	3.06492	8.68839	1.65e-16	3.16e-15	26.7804
CSN3	-1.61559	0.272385	-8.68036	1.75e-16	3.35e-15	26.7238
YWHAZ	1.14339	9.13087	8.67779	1.78e-16	3.4e-15	26.7056
STIL	1.35514	2.82812	8.67764	1.79e-16	3.41e-15	26.7046
MCM7	1.42184	6.67771	8.67426	1.83e-16	3.49e-15	26.6807
GPR176	2.14331	3.52236	8.67358	1.84e-16	3.5e-15	26.676
SORBS1	-1.70274	1.7563	-8.67094	1.87e-16	3.56e-15	26.6573
TGM7	-1.02415	0.295486	-8.66891	1.9e-16	3.6e-15	26.643
LAMB1	1.68771	5.94195	8.66609	1.94e-16	3.67e-15	26.6232
LINC00675	-1.44857	0.817592	-8.65831	2.05e-16	3.88e-15	26.5684
SP140L	1.15215	3.55417	8.6496	2.18e-16	4.12e-15	26.5071
COL6A1	2.4279	8.02377	8.64782	2.21e-16	4.16e-15	26.4946
NAGS	1.43668	2.80033	8.64461	2.26e-16	4.25e-15	26.472
SEMA4F	1.3088	2.64785	8.64448	2.27e-16	4.25e-15	26.471
PUS1	1.00864	3.93309	8.64427	2.27e-16	4.26e-15	26.4696
HOXB7	2.74246	3.17362	8.63772	2.38e-16	4.45e-15	26.4235
PLP1	-1.11852	0.504872	-8.63718	2.39e-16	4.45e-15	26.4198
HSPA5	1.01897	9.2641	8.63714	2.39e-16	4.45e-15	26.4194
HOXC6	1.18663	1.23685	8.63523	2.42e-16	4.51e-15	26.406
CXCL13	2.84353	4.56402	8.63262	2.47e-16	4.59e-15	26.3877
MTERF3	1.12334	4.96539	8.6308	2.5e-16	4.64e-15	26.3749
ZNF281	1.28111	3.78282	8.62881	2.53e-16	4.7e-15	26.3609
STMN1	1.45536	6.07173	8.6281	2.55e-16	4.72e-15	26.3559
LGALS1	2.03122	9.6633	8.61522	2.79e-16	5.16e-15	26.2655
YIF1A	1.01186	6.63234	8.61108	2.88e-16	5.31e-15	26.2364
POLQ	1.2688	2.09911	8.61032	2.89e-16	5.33e-15	26.2311
CAPG	1.05781	7.98447	8.60987	2.9e-16	5.34e-15	26.228
MMP10	4.1413	6.38097	8.60794	2.94e-16	5.41e-15	26.2145
KRTAP3-3	-1.08682	0.130218	-8.59264	3.28e-16	6e-15	26.1071
ZDHHC12	1.07162	6.06596	8.58722	3.41e-16	6.22e-15	26.0692
SCNN1B	-2.55376	2.82933	-8.58698	3.42e-16	6.22e-15	26.0675
SLC25A32	1.10086	4.62874	8.58578	3.45e-16	6.27e-15	26.0591
DCT	-1.07528	0.199666	-8.58388	3.49e-16	6.34e-15	26.0458
CYP4F12	-1.62604	1.12371	-8.58137	3.56e-16	6.45e-15	26.0282
SP100	1.17814	4.24494	8.58034	3.58e-16	6.48e-15	26.0211
CLIC4	1.38285	6.86246	8.57999	3.59e-16	6.49e-15	26.0186
CA3	-3.13185	1.96466	-8.56925	3.88e-16	6.99e-15	25.9434
CALU	1.45817	6.91203	8.56921	3.88e-16	6.99e-15	25.9431
SDC1	1.46187	9.94884	8.56576	3.97e-16	7.15e-15	25.919
NEMP1	1.38812	3.646	8.56145	4.1e-16	7.36e-15	25.8889
FAM111A	1.17957	3.79367	8.55685	4.23e-16	7.59e-15	25.8568
GALNT6	2.04769	4.89213	8.55292	4.35e-16	7.79e-15	25.8293
PROM1	-2.00248	0.612389	-8.54746	4.53e-16	8.08e-15	25.7912
RHEBL1	1.3901	2.27591	8.54635	4.56e-16	8.14e-15	25.7834
SPARC	2.39559	9.11322	8.53895	4.81e-16	8.56e-15	25.7317
LRRC2	-1.58322	0.758747	-8.53489	4.95e-16	8.8e-15	25.7034
ACLY	1.14943	6.53753	8.53278	5.02e-16	8.93e-15	25.6887
CAV2	1.31097	5.78831	8.53067	5.1e-16	9.06e-15	25.674
FAM83A	2.6755	6.77757	8.52783	5.2e-16	9.22e-15	25.6542
KIF26B	1.67801	2.36113	8.52702	5.23e-16	9.26e-15	25.6485
ASPHD2	1.26173	2.87393	8.52452	5.33e-16	9.4e-15	25.6311
TCIRG1	1.25864	5.49728	8.52448	5.33e-16	9.4e-15	25.6308
GATM	-1.87338	2.30839	-8.52445	5.33e-16	9.4e-15	25.6307
PIMREG	1.61436	3.08428	8.52354	5.36e-16	9.45e-15	25.6243
FRMD8	1.15413	6.08068	8.5181	5.58e-16	9.79e-15	25.5864
SLC2A6	1.65116	2.7755	8.51591	5.66e-16	9.94e-15	25.5711
ASCL3	-1.07801	0.218139	-8.51522	5.69e-16	9.98e-15	25.5663
MARK1	1.14331	3.64328	8.51408	5.74e-16	1.01e-14	25.5583
COL4A6	2.27327	3.2827	8.5136	5.76e-16	1.01e-14	25.555
NT5C1A	-1.00435	0.272178	-8.50865	5.96e-16	1.04e-14	25.5205
ODF2	1.07106	4.47164	8.50743	6.01e-16	1.05e-14	25.5121
DUSP14	1.34216	6.2038	8.50706	6.03e-16	1.05e-14	25.5095
TFF3	-2.91778	2.03566	-8.50129	6.28e-16	1.09e-14	25.4693
LAMB4	-1.15139	0.532902	-8.49938	6.37e-16	1.11e-14	25.456
ASAP1	1.31507	4.28112	8.49747	6.45e-16	1.12e-14	25.4428
TAF1A	1.10613	2.55237	8.49626	6.51e-16	1.13e-14	25.4343
STAC2	-1.41554	0.558099	-8.49548	6.55e-16	1.13e-14	25.4289
PLEKHG5	1.21108	4.57372	8.48962	6.82e-16	1.18e-14	25.3881
MND1	1.36372	2.98495	8.48903	6.85e-16	1.18e-14	25.384
POLE2	1.18435	2.91985	8.48868	6.87e-16	1.19e-14	25.3816
RTN4R	1.4785	2.99564	8.48785	6.91e-16	1.19e-14	25.3758
NOP2	1.04592	5.34291	8.48749	6.93e-16	1.19e-14	25.3734
POC1A	1.18306	3.87964	8.4795	7.33e-16	1.26e-14	25.3178
EXTL1	-1.02025	0.376347	-8.47767	7.42e-16	1.27e-14	25.3051
PPP1R3C	-2.55779	3.06222	-8.47679	7.47e-16	1.28e-14	25.299
EPHX2	-1.52956	3.03308	-8.47536	7.55e-16	1.29e-14	25.2891
TAPBP	1.13757	7.52756	8.46716	8e-16	1.36e-14	25.2322
SGO2	1.26544	2.67069	8.46529	8.1e-16	1.38e-14	25.2191
VRK1	1.16329	4.39581	8.45982	8.42e-16	1.43e-14	25.1812
AKIP1	1.01938	4.63531	8.45085	8.97e-16	1.52e-14	25.119
FBXO40	-1.42998	0.421306	-8.44535	9.33e-16	1.58e-14	25.0809
RGS20	1.7306	3.28372	8.44471	9.37e-16	1.59e-14	25.0764
GJB3	1.86675	7.24004	8.44374	9.44e-16	1.6e-14	25.0697
RALB	1.01325	6.73595	8.44318	9.47e-16	1.6e-14	25.0658
TMPRSS2	-2.23888	1.45591	-8.43841	9.8e-16	1.65e-14	25.0328
SUGCT	1.62327	3.02194	8.43675	9.91e-16	1.67e-14	25.0213
CCSAP	1.05564	2.88877	8.43648	9.93e-16	1.67e-14	25.0195
APBB2	1.27911	3.33638	8.43214	1.02e-15	1.72e-14	24.9894
PGF	1.79635	4.19496	8.42933	1.04e-15	1.75e-14	24.97
MINPP1	1.16525	4.13574	8.42859	1.05e-15	1.76e-14	24.9648
EFHD2	1.32062	7.49959	8.42779	1.06e-15	1.77e-14	24.9593
HOXA10	1.56834	1.59822	8.42332	1.09e-15	1.82e-14	24.9284
ITPR3	1.69918	5.69578	8.41855	1.13e-15	1.88e-14	24.8954
SKAP2	1.2521	3.92321	8.41837	1.13e-15	1.88e-14	24.8941
HIST1H2BK	1.77797	7.40247	8.41718	1.14e-15	1.89e-14	24.8859
DLX1	1.33061	1.83391	8.4168	1.14e-15	1.89e-14	24.8833
PTDSS1	1.10573	5.75886	8.41632	1.14e-15	1.9e-14	24.88
AMOT	-2.03524	1.59983	-8.4145	1.16e-15	1.92e-14	24.8674
ARL6IP1	1.0306	6.93803	8.41409	1.16e-15	1.92e-14	24.8645
LDHD	-1.69833	2.74792	-8.41127	1.19e-15	1.96e-14	24.845
BCAR1	1.03114	5.0912	8.41125	1.19e-15	1.96e-14	24.8449
COL10A1	3.11496	3.40558	8.41123	1.19e-15	1.96e-14	24.8448
RAP2B	1.24553	6.17721	8.41118	1.19e-15	1.96e-14	24.8444
FADS3	1.82964	3.50143	8.41067	1.19e-15	1.96e-14	24.8409
DBF4	1.18412	3.32308	8.39679	1.31e-15	2.15e-14	24.745
ASB11	-1.25215	0.370238	-8.39519	1.33e-15	2.17e-14	24.734
FEZ1	2.03386	3.89272	8.39467	1.33e-15	2.18e-14	24.7304
MAN1B1	1.07524	5.17738	8.39331	1.35e-15	2.2e-14	24.721
PRR27	-1.61276	0.158331	-8.39079	1.37e-15	2.23e-14	24.7037
GOLT1B	1.05004	5.23044	8.3878	1.4e-15	2.27e-14	24.683
UBA6	1.15644	4.59774	8.38667	1.41e-15	2.29e-14	24.6752
ADAMTSL2	1.18511	2.01491	8.3858	1.42e-15	2.3e-14	24.6692
LDHA	1.14249	9.15998	8.38512	1.43e-15	2.31e-14	24.6645
CPSF1	1.00305	5.47693	8.38249	1.45e-15	2.35e-14	24.6464
LIMA1	1.42093	6.77706	8.38147	1.46e-15	2.37e-14	24.6394
YDJC	1.21625	5.27292	8.38063	1.47e-15	2.38e-14	24.6336
SLC16A3	1.64256	4.95754	8.37197	1.56e-15	2.52e-14	24.5738
EPSTI1	2.22007	4.64049	8.36712	1.62e-15	2.61e-14	24.5405
PYCR3	1.23684	4.49194	8.36245	1.67e-15	2.69e-14	24.5083
MB21D2	1.25109	3.39714	8.36058	1.69e-15	2.72e-14	24.4954
GNGT1	1.31571	1.35127	8.3603	1.7e-15	2.73e-14	24.4935
AQP5	-2.93914	1.48225	-8.35927	1.71e-15	2.74e-14	24.4864
EXT2	1.23546	6.00841	8.35768	1.73e-15	2.77e-14	24.4755
POP1	1.12078	3.26178	8.3486	1.84e-15	2.94e-14	24.413
AFAP1L2	1.57001	5.07415	8.34832	1.85e-15	2.95e-14	24.4111
RBP1	2.19606	6.16708	8.34821	1.85e-15	2.95e-14	24.4103
JOSD1	1.025	5.91701	8.34612	1.87e-15	2.99e-14	24.3959
SRC	1.17608	5.42263	8.34388	1.9e-15	3.03e-14	24.3805
ACTL6A	1.36026	5.73108	8.34281	1.92e-15	3.05e-14	24.3732
ADCK5	1.13641	3.97053	8.34034	1.95e-15	3.09e-14	24.3562
TCFL5	1.02252	3.84042	8.33341	2.05e-15	3.23e-14	24.3086
FBXL19	1.00659	4.74566	8.32925	2.11e-15	3.32e-14	24.28
CD44	1.19931	8.22673	8.32607	2.16e-15	3.39e-14	24.2582
F10	-1.09663	0.998955	-8.32379	2.19e-15	3.44e-14	24.2425
SMOX	1.34289	4.726	8.32105	2.23e-15	3.5e-14	24.2237
NFIX	-1.45994	4.97288	-8.30803	2.45e-15	3.81e-14	24.1344
CCDC14	1.15895	2.72657	8.30589	2.48e-15	3.86e-14	24.1197
BOC	-1.43451	2.14601	-8.30494	2.5e-15	3.89e-14	24.1132
GPR39	1.64254	2.13798	8.30191	2.55e-15	3.96e-14	24.0925
KRTAP3-2	-1.20256	0.233394	-8.29787	2.63e-15	4.07e-14	24.0648
FKBP14	1.2838	3.73476	8.29636	2.65e-15	4.11e-14	24.0545
OSR1	-1.24191	0.898744	-8.29298	2.72e-15	4.2e-14	24.0313
FN1	3.29849	7.22847	8.28796	2.81e-15	4.35e-14	23.997
CLPTM1L	1.10342	5.86965	8.28494	2.87e-15	4.43e-14	23.9763
TNC	2.66863	7.58348	8.28486	2.88e-15	4.43e-14	23.9757
CLDN11	-1.10889	0.770224	-8.28429	2.89e-15	4.45e-14	23.9718
FMNL3	1.22918	3.03039	8.28419	2.89e-15	4.45e-14	23.9711
PRB4	-1.13435	0.151832	-8.28392	2.9e-15	4.45e-14	23.9693
BORA	1.37346	2.89771	8.27638	3.05e-15	4.68e-14	23.9177
MRPL47	1.01953	6.53181	8.27606	3.06e-15	4.68e-14	23.9155
MMP17	1.35192	2.69156	8.27316	3.12e-15	4.77e-14	23.8957
ARID3A	1.05916	2.55464	8.26978	3.19e-15	4.88e-14	23.8726
BEX3	1.18809	7.63012	8.26968	3.2e-15	4.88e-14	23.8719
NDOR1	1.03346	4.04902	8.2627	3.36e-15	5.11e-14	23.8242
LPAR2	1.04186	4.16714	8.2587	3.45e-15	5.24e-14	23.7969
APP	1.39938	8.63243	8.24924	3.69e-15	5.58e-14	23.7323
TMEM92	1.59499	2.26913	8.24496	3.8e-15	5.74e-14	23.7031
MARCKSL1	1.55155	7.25432	8.24416	3.82e-15	5.77e-14	23.6977
EPHB2	1.80543	2.74997	8.24416	3.82e-15	5.77e-14	23.6977
PEG3	-1.24343	0.599358	-8.24219	3.87e-15	5.84e-14	23.6842
C12orf75	1.70078	5.27145	8.24189	3.88e-15	5.84e-14	23.6822
AOX1	-1.48506	1.44365	-8.24029	3.92e-15	5.9e-14	23.6713
NCAPG2	1.29555	3.74158	8.23705	4.01e-15	6.03e-14	23.6492
SFTA2	-1.4881	0.696547	-8.23218	4.15e-15	6.23e-14	23.616
MIS18A	1.03945	4.38052	8.23217	4.15e-15	6.23e-14	23.6159
BRCA1	1.20816	2.90812	8.22994	4.21e-15	6.32e-14	23.6007
NDRG1	1.86805	9.02871	8.22814	4.27e-15	6.39e-14	23.5885
ARHGEF39	1.21408	1.90852	8.22658	4.31e-15	6.45e-14	23.5778
ICA1	-1.35359	1.45537	-8.22316	4.42e-15	6.6e-14	23.5546
CDK6	1.57401	4.63033	8.21857	4.56e-15	6.8e-14	23.5233
DNA2	1.10522	2.20355	8.21378	4.72e-15	7.03e-14	23.4907
CHN1	1.51057	2.78962	8.21312	4.74e-15	7.05e-14	23.4862
TSPAN10	1.61832	2.63994	8.213	4.74e-15	7.05e-14	23.4854
CAMK2N2	1.24134	1.49322	8.21261	4.75e-15	7.06e-14	23.4828
HOXC4	1.30017	1.51269	8.20103	5.15e-15	7.64e-14	23.404
DNMT1	1.29573	4.92092	8.20067	5.16e-15	7.66e-14	23.4016
LAMA5	1.29462	5.40076	8.19533	5.36e-15	7.91e-14	23.3653
CMSS1	1.08523	4.41329	8.19509	5.37e-15	7.92e-14	23.3636
DDX11	1.17689	3.0153	8.19404	5.41e-15	7.97e-14	23.3565
TOR4A	1.87863	4.25893	8.19283	5.45e-15	8.03e-14	23.3483
SLC1A5	1.13031	7.4324	8.18745	5.66e-15	8.31e-14	23.3118
SCGB2A1	-1.58646	0.503939	-8.18406	5.79e-15	8.49e-14	23.2887
XYLT2	1.11535	4.53169	8.18304	5.83e-15	8.55e-14	23.2818
VEGFD	-1.00895	0.537132	-8.17785	6.05e-15	8.83e-14	23.2466
ANP32E	1.12322	5.67363	8.16846	6.45e-15	9.37e-14	23.1829
EPHB4	1.11195	5.91439	8.1676	6.49e-15	9.42e-14	23.1771
PLEC	1.37106	7.66713	8.16733	6.5e-15	9.43e-14	23.1753
CENPW	1.46202	6.12416	8.16401	6.65e-15	9.63e-14	23.1527
TBL1XR1	1.08852	5.35836	8.16269	6.72e-15	9.69e-14	23.1438
SERINC2	1.45819	7.77622	8.15881	6.9e-15	9.94e-14	23.1175
STX2	1.20128	3.12776	8.15782	6.94e-15	1e-13	23.1108
TAP1	1.77789	7.41619	8.15054	7.3e-15	1.05e-13	23.0615
LSR	1.36295	7.42263	8.14872	7.4e-15	1.06e-13	23.0492
ZNF844	-1.19032	1.31788	-8.14121	7.79e-15	1.11e-13	22.9984
SHROOM3	-1.37045	2.2123	-8.14115	7.79e-15	1.11e-13	22.998
NME1	1.03941	5.7131	8.13963	7.87e-15	1.12e-13	22.9877
PAX9	-1.99103	3.08948	-8.13753	7.99e-15	1.14e-13	22.9735
C18orf54	1.06901	1.88228	8.1346	8.15e-15	1.16e-13	22.9537
TOP1MT	1.25809	4.47859	8.13157	8.32e-15	1.18e-13	22.9332
REEP4	1.1244	6.54465	8.13136	8.34e-15	1.18e-13	22.9318
GPR68	1.79702	4.96537	8.12992	8.42e-15	1.19e-13	22.922
RHOC	1.18314	6.89309	8.12701	8.59e-15	1.22e-13	22.9024
RSAD2	2.65889	4.49638	8.12466	8.73e-15	1.23e-13	22.8865
AMIGO2	2.08857	4.35562	8.12083	8.96e-15	1.27e-13	22.8606
GANAB	1.0899	7.94634	8.11938	9.05e-15	1.28e-13	22.8509
SLC19A1	1.05075	2.31771	8.11922	9.06e-15	1.28e-13	22.8498
ADAMTS12	2.1073	2.59971	8.1175	9.17e-15	1.29e-13	22.8382
ADAMTS7	1.429	2.11385	8.11555	9.29e-15	1.31e-13	22.825
CEP131	1.04947	3.75346	8.1154	9.3e-15	1.31e-13	22.824
TP53I13	1.00075	4.23549	8.11141	9.56e-15	1.34e-13	22.7971
ENTPD7	1.50728	4.25099	8.11074	9.61e-15	1.35e-13	22.7926
CSGALNACT2	1.31803	4.31685	8.10996	9.66e-15	1.35e-13	22.7872
MAD2L2	1.10467	4.9272	8.10888	9.73e-15	1.36e-13	22.78
RPA3	1.11972	4.32563	8.10711	9.85e-15	1.38e-13	22.7681
CBLB	1.19109	3.10985	8.10666	9.88e-15	1.38e-13	22.765
RHBDF2	1.09651	4.79879	8.09851	1.05e-14	1.46e-13	22.71
FMNL2	1.34032	4.78818	8.09838	1.05e-14	1.46e-13	22.7092
KRT33A	-1.09633	0.507642	-8.09518	1.07e-14	1.49e-13	22.6876
CRTAC1	-1.78564	1.27967	-8.09392	1.08e-14	1.5e-13	22.6792
EYA2	-2.44522	2.56495	-8.09106	1.1e-14	1.52e-13	22.6599
NREP	1.54838	3.84642	8.09072	1.1e-14	1.53e-13	22.6575
GRIN2D	2.09912	2.41829	8.09011	1.11e-14	1.53e-13	22.6535
COTL1	1.3521	5.73583	8.08808	1.12e-14	1.55e-13	22.6398
SCGB3A1	-3.08602	1.29954	-8.08725	1.13e-14	1.56e-13	22.6342
SLC25A22	1.13689	4.80609	8.08371	1.16e-14	1.59e-13	22.6103
NID1	2.28895	5.07457	8.08238	1.17e-14	1.61e-13	22.6014
CENPM	1.37151	4.09977	8.08074	1.18e-14	1.62e-13	22.5904
RFC5	1.10431	4.18828	8.07808	1.2e-14	1.65e-13	22.5725
GSTP1	1.16679	10.903	8.0747	1.23e-14	1.68e-13	22.5497
HMGA2	2.30216	2.358	8.07415	1.24e-14	1.69e-13	22.546
PAK2	1.1077	6.06376	8.07389	1.24e-14	1.69e-13	22.5443
TYMS	1.41938	4.90571	8.07271	1.25e-14	1.7e-13	22.5363
SULF2	1.87947	6.89514	8.07191	1.25e-14	1.71e-13	22.5309
CHDH	-1.08535	0.684744	-8.07051	1.27e-14	1.72e-13	22.5215
LY6E	1.73291	8.92985	8.06945	1.28e-14	1.73e-13	22.5144
CNTFR	-1.82503	1.27581	-8.06586	1.31e-14	1.77e-13	22.4903
GPX8	1.51722	4.11034	8.06583	1.31e-14	1.77e-13	22.4901
PRPF4	1.07324	5.54491	8.06496	1.32e-14	1.78e-13	22.4842
GLA	1.00768	5.12282	8.06388	1.33e-14	1.79e-13	22.477
PDGFA	1.36452	4.20304	8.06059	1.36e-14	1.83e-13	22.4549
CLSTN1	1.22477	8.02101	8.05661	1.39e-14	1.88e-13	22.4281
IRF9	1.09038	2.12081	8.05215	1.44e-14	1.93e-13	22.3982
EN1	2.03248	2.52389	8.04818	1.48e-14	1.98e-13	22.3715
RAD21	1.14003	6.74378	8.0481	1.48e-14	1.98e-13	22.371
ACKR1	-2.54646	2.99733	-8.04589	1.5e-14	2.01e-13	22.3561
SLC39A4	1.41387	4.05463	8.03886	1.57e-14	2.1e-13	22.309
RPS6KA1	1.06458	5.43508	8.03798	1.58e-14	2.11e-13	22.3031
FANCG	1.2457	4.25178	8.03782	1.58e-14	2.11e-13	22.302
GPX3	-2.43982	5.55272	-8.02733	1.7e-14	2.26e-13	22.2317
KIRREL1	1.60586	4.73373	8.02229	1.76e-14	2.33e-13	22.1979
NRIP3	1.51184	2.12253	8.01951	1.8e-14	2.37e-13	22.1793
CYP3A5	-1.33535	0.975776	-8.01845	1.81e-14	2.39e-13	22.1722
HIST1H2BH	1.60016	3.2254	8.01825	1.81e-14	2.39e-13	22.1709
SAC3D1	1.17106	4.56931	8.01174	1.89e-14	2.49e-13	22.1273
DWORF	-2.59489	1.16085	-8.01097	1.9e-14	2.5e-13	22.1221
MCM6	1.23478	5.35495	8.00814	1.94e-14	2.55e-13	22.1032
KRT4	-5.3797	4.98897	-8.00654	1.96e-14	2.57e-13	22.0925
MICB	1.63372	3.09505	7.99999	2.05e-14	2.68e-13	22.0487
PBK	1.51712	4.1073	7.99606	2.11e-14	2.75e-13	22.0224
TCF19	1.30587	4.79852	7.98849	2.22e-14	2.89e-13	21.9719
RSRC1	1.09747	3.94058	7.98625	2.25e-14	2.94e-13	21.9569
RNF19B	1.0211	6.44337	7.98181	2.32e-14	3.01e-13	21.9273
CEP72	1.11198	2.51262	7.97637	2.41e-14	3.12e-13	21.8909
MFHAS1	1.28137	4.49382	7.97557	2.42e-14	3.13e-13	21.8857
NLRC5	1.46226	4.10099	7.96797	2.55e-14	3.29e-13	21.8349
GMPS	1.09555	5.05202	7.96502	2.6e-14	3.35e-13	21.8153
CASP8	1.04197	3.48862	7.96409	2.62e-14	3.37e-13	21.8091
LAMC1	1.46588	6.24326	7.96313	2.64e-14	3.39e-13	21.8027
TGFBR1	1.17861	5.15416	7.95575	2.77e-14	3.56e-13	21.7535
DMBT1	-2.91159	1.02992	-7.94958	2.89e-14	3.7e-13	21.7125
PLEKHG2	1.05889	3.40109	7.94725	2.94e-14	3.75e-13	21.697
NABP1	1.11278	3.10054	7.94508	2.98e-14	3.8e-13	21.6825
NASP	1.02432	5.16439	7.94293	3.02e-14	3.85e-13	21.6682
ANXA5	1.09212	8.05548	7.93986	3.09e-14	3.93e-13	21.6478
SP110	1.2237	2.71647	7.93166	3.26e-14	4.14e-13	21.5933
STAT1	1.84202	7.70514	7.93016	3.3e-14	4.18e-13	21.5833
ARSI	2.07851	4.64074	7.92091	3.51e-14	4.43e-13	21.5218
TNFSF9	1.66041	3.68953	7.92068	3.52e-14	4.44e-13	21.5203
CENPH	1.20771	3.89337	7.91555	3.64e-14	4.58e-13	21.4863
POSTN	3.20722	6.30292	7.91303	3.7e-14	4.65e-13	21.4696
LRRC8D	1.2201	4.78056	7.91298	3.7e-14	4.65e-13	21.4692
MAD1L1	1.01989	4.13994	7.90744	3.85e-14	4.82e-13	21.4325
TMEM52	-1.71663	1.76501	-7.90725	3.85e-14	4.83e-13	21.4312
ANGPT2	1.33278	2.66879	7.89843	4.09e-14	5.11e-13	21.3727
FAM219A	1.11064	4.09378	7.89719	4.12e-14	5.15e-13	21.3645
CIT	1.21357	2.73748	7.89586	4.16e-14	5.19e-13	21.3557
TJP3	-1.88633	1.78914	-7.89575	4.16e-14	5.19e-13	21.355
DDX60	2.08484	4.90293	7.89011	4.32e-14	5.37e-13	21.3176
F11R	1.05281	6.86318	7.88982	4.33e-14	5.38e-13	21.3157
H2AFZ	1.08705	7.89163	7.88532	4.47e-14	5.54e-13	21.2859
SGO1	1.04325	2.15347	7.87831	4.68e-14	5.79e-13	21.2395
IFITM3	1.42699	10.2115	7.87736	4.71e-14	5.83e-13	21.2332
HIST1H2AG	1.26137	1.81112	7.87476	4.8e-14	5.92e-13	21.216
TNXB	-1.48653	1.11184	-7.87359	4.83e-14	5.96e-13	21.2082
PDCD10	1.02879	5.49407	7.87075	4.93e-14	6.06e-13	21.1895
CST5	-1.54228	0.198008	-7.86942	4.97e-14	6.11e-13	21.1807
U2SURP	1.04235	4.69514	7.86844	5.01e-14	6.14e-13	21.1742
SEMA7A	1.42089	3.66167	7.86839	5.01e-14	6.14e-13	21.1739
ID4	-1.79759	3.35133	-7.8664	5.07e-14	6.22e-13	21.1607
FZD6	1.51964	6.1003	7.86564	5.1e-14	6.24e-13	21.1557
SKIL	1.33175	4.72089	7.86428	5.15e-14	6.3e-13	21.1467
COL6A3	2.63807	5.99215	7.86393	5.16e-14	6.31e-13	21.1444
PPM1L	-1.35848	1.96918	-7.8616	5.24e-14	6.4e-13	21.129
MAOB	-2.36067	2.58609	-7.86118	5.26e-14	6.42e-13	21.1263
KHDC1L	2.13479	2.39294	7.85941	5.32e-14	6.49e-13	21.1146
B3GNT6	-1.06356	0.402459	-7.85649	5.43e-14	6.62e-13	21.0953
ENPP4	-1.46951	1.42128	-7.85512	5.48e-14	6.67e-13	21.0862
SNAPC1	1.21816	4.20305	7.85243	5.58e-14	6.79e-13	21.0685
PML	1.25003	5.38782	7.84898	5.71e-14	6.94e-13	21.0457
ALDH1A1	-2.95892	3.62176	-7.84263	5.96e-14	7.22e-13	21.0038
RCN3	2.20101	5.26506	7.83749	6.17e-14	7.46e-13	20.97
PGM5	-1.22541	0.985044	-7.83415	6.31e-14	7.62e-13	20.9479
ZNF319	1.05012	3.71891	7.82947	6.51e-14	7.86e-13	20.9171
CALML6	-1.20332	0.470372	-7.81814	7.02e-14	8.43e-13	20.8425
SHOX2	1.34682	1.7232	7.80981	7.43e-14	8.91e-13	20.7877
IGFBP7	1.49709	8.01881	7.80973	7.43e-14	8.91e-13	20.7872
TNFRSF10B	1.28661	5.22643	7.80678	7.58e-14	9.07e-13	20.7677
PAPD7	1.00123	4.39362	7.80448	7.7e-14	9.2e-13	20.7526
KLHL5	1.28959	4.2604	7.80314	7.77e-14	9.27e-13	20.7438
CYP4X1	-2.06871	1.99932	-7.80302	7.77e-14	9.28e-13	20.743
CAD	1.15639	4.80552	7.80224	7.81e-14	9.32e-13	20.7379
FNDC3B	1.41183	4.414	7.79786	8.05e-14	9.59e-13	20.7091
HTRA1	1.78105	7.62813	7.79751	8.06e-14	9.6e-13	20.7068
KAT2B	-1.27332	3.22289	-7.79719	8.08e-14	9.62e-13	20.7047
LAPTM4B	1.34173	7.11076	7.79471	8.22e-14	9.77e-13	20.6884
H2AFX	1.23465	6.58546	7.79141	8.4e-14	9.97e-13	20.6667
EPB41L4A	-1.10334	1.28526	-7.78935	8.52e-14	1.01e-12	20.6532
POFUT1	1.06487	5.19847	7.78777	8.61e-14	1.02e-12	20.6429
APBA2	1.33928	1.81466	7.7858	8.72e-14	1.03e-12	20.6299
PAICS	1.03138	5.76206	7.78257	8.91e-14	1.05e-12	20.6088
CHAF1A	1.13079	4.51809	7.78171	8.97e-14	1.06e-12	20.6031
PTPRK	1.30862	5.07046	7.78027	9.05e-14	1.07e-12	20.5937
CKMT2	-2.54727	1.72806	-7.77108	9.63e-14	1.13e-12	20.5334
COL6A2	2.21116	8.24339	7.7693	9.74e-14	1.14e-12	20.5218
TMEM106C	1.03972	5.58281	7.75927	1.04e-13	1.22e-12	20.4561
FADD	1.74677	5.00436	7.75813	1.05e-13	1.23e-12	20.4486
GFRA1	-1.34109	0.973152	-7.75771	1.05e-13	1.23e-12	20.4459
PRKAA2	-1.48974	0.954575	-7.7576	1.05e-13	1.23e-12	20.4451
PCSK9	2.36231	3.7616	7.75358	1.08e-13	1.26e-12	20.4188
KDM5B	1.06622	5.05945	7.75312	1.09e-13	1.27e-12	20.4158
HSPB6	-3.32143	3.33385	-7.75278	1.09e-13	1.27e-12	20.4136
CAVIN1	1.12191	8.57396	7.75243	1.09e-13	1.27e-12	20.4113
CAVIN2	-1.5302	2.57116	-7.75077	1.1e-13	1.28e-12	20.4004
SCG5	1.6854	2.21672	7.74918	1.11e-13	1.29e-12	20.3901
SYNGR1	-1.58171	2.44218	-7.74667	1.13e-13	1.31e-12	20.3737
FAM92A	1.01971	2.6105	7.74366	1.16e-13	1.34e-12	20.3539
SFR1	1.08765	3.72662	7.74002	1.18e-13	1.37e-12	20.3301
KAT2A	1.05578	5.18982	7.73952	1.19e-13	1.37e-12	20.3269
SRPK2	1.0816	4.71806	7.73642	1.21e-13	1.4e-12	20.3066
SIGMAR1	1.19477	6.81643	7.7346	1.23e-13	1.42e-12	20.2947
PLA2G7	1.79029	3.32693	7.73197	1.25e-13	1.44e-12	20.2776
PSORS1C1	1.00986	1.43725	7.73166	1.25e-13	1.44e-12	20.2755
LRRC8A	1.25306	6.97919	7.72813	1.28e-13	1.48e-12	20.2525
GAST	2.5817	2.77357	7.72712	1.29e-13	1.48e-12	20.2459
MCM3	1.13599	6.38711	7.72592	1.3e-13	1.49e-12	20.238
TMTC3	1.13666	4.60863	7.72416	1.32e-13	1.51e-12	20.2266
TMEM56	-1.13294	0.860057	-7.72137	1.34e-13	1.53e-12	20.2084
ADH1C	-2.07318	0.905769	-7.72085	1.35e-13	1.54e-12	20.205
ACADSB	-1.17359	2.56021	-7.71808	1.37e-13	1.56e-12	20.1869
PLEKHS1	-1.49729	0.569301	-7.71358	1.41e-13	1.61e-12	20.1576
OLFML2A	1.7336	4.74381	7.70839	1.46e-13	1.66e-12	20.1237
TPST1	1.50373	4.3688	7.70772	1.47e-13	1.67e-12	20.1194
SOX12	1.33259	3.86856	7.7061	1.48e-13	1.69e-12	20.1088
HES2	1.83193	5.28038	7.70365	1.51e-13	1.71e-12	20.0929
TNFRSF25	1.31789	3.44486	7.6987	1.56e-13	1.77e-12	20.0606
ENO2	1.97344	3.98386	7.69786	1.57e-13	1.77e-12	20.0552
ATP2C1	1.01929	5.50321	7.69459	1.6e-13	1.81e-12	20.0338
MAZ	1.012	5.53288	7.67476	1.83e-13	2.06e-12	19.9049
ICAM5	1.30669	1.56414	7.6738	1.84e-13	2.07e-12	19.8987
MTHFD2	1.06738	5.42442	7.67116	1.87e-13	2.1e-12	19.8815
PAQR4	1.16678	4.34394	7.66836	1.91e-13	2.14e-12	19.8634
CPNE1	1.21503	6.7944	7.66679	1.93e-13	2.16e-12	19.8531
CFD	-1.79695	4.7387	-7.66435	1.96e-13	2.19e-12	19.8373
PLSCR1	1.33642	5.92833	7.66331	1.97e-13	2.21e-12	19.8305
MMD	1.10439	3.46111	7.66116	2e-13	2.24e-12	19.8166
PDE7A	1.25899	3.83639	7.66051	2.01e-13	2.24e-12	19.8124
SLC25A4	-1.78519	3.55545	-7.64942	2.16e-13	2.41e-12	19.7405
HIST1H2AI	1.46452	1.87983	7.64924	2.17e-13	2.41e-12	19.7393
PHF19	1.10041	3.9032	7.64881	2.17e-13	2.41e-12	19.7365
RHBDD3	1.00806	4.42367	7.64688	2.2e-13	2.44e-12	19.724
CD151	1.11953	7.60903	7.6425	2.26e-13	2.51e-12	19.6956
FLNA	1.40245	8.69482	7.63227	2.42e-13	2.67e-12	19.6294
THY1	2.07171	4.95853	7.62996	2.46e-13	2.71e-12	19.6145
UBE2L6	1.60556	7.52944	7.62728	2.5e-13	2.75e-12	19.5971
UAP1L1	1.07563	3.60785	7.62655	2.52e-13	2.77e-12	19.5924
S100A10	1.05476	9.99065	7.62351	2.57e-13	2.82e-12	19.5727
BRIX1	1.00904	4.62193	7.62312	2.57e-13	2.82e-12	19.5702
TRIM59	1.03556	2.18162	7.61997	2.63e-13	2.87e-12	19.5498
NKX2-3	-1.46849	0.701166	-7.61902	2.64e-13	2.89e-12	19.5437
PLOD2	1.6959	4.58225	7.60868	2.83e-13	3.08e-12	19.4769
C20orf27	1.11725	5.68793	7.60607	2.88e-13	3.13e-12	19.46
SPECC1	1.13905	3.10261	7.59904	3.02e-13	3.27e-12	19.4147
TREM1	1.90586	2.50736	7.59721	3.05e-13	3.3e-12	19.4029
ABCD1	1.27356	3.82806	7.59568	3.08e-13	3.33e-12	19.393
ANK2	-1.09651	0.831975	-7.59235	3.15e-13	3.4e-12	19.3715
S100A1	-2.5009	2.59145	-7.58303	3.35e-13	3.6e-12	19.3114
H1FX	1.03831	7.71068	7.58282	3.36e-13	3.6e-12	19.3101
FBXO5	1.09228	3.14083	7.5821	3.37e-13	3.62e-12	19.3055
USP18	1.77329	3.9611	7.58139	3.39e-13	3.63e-12	19.3009
ABRA	-1.45465	0.562619	-7.57949	3.43e-13	3.68e-12	19.2886
NIPA1	1.03245	3.08648	7.57796	3.47e-13	3.71e-12	19.2788
DDIAS	1.18394	2.65189	7.57578	3.52e-13	3.75e-12	19.2647
DUSP7	1.20645	6.18817	7.57492	3.54e-13	3.77e-12	19.2592
F2RL1	1.38069	5.64577	7.56996	3.65e-13	3.89e-12	19.2273
RRM1	1.0049	6.35755	7.56052	3.89e-13	4.13e-12	19.1666
AMPD1	-2.06496	1.13466	-7.55652	3.99e-13	4.23e-12	19.1409
ASB12	-1.12917	0.555864	-7.55641	3.99e-13	4.23e-12	19.1401
APOD	-2.65094	3.78988	-7.55378	4.06e-13	4.3e-12	19.1233
NIPSNAP3B	-1.01642	0.916485	-7.55262	4.09e-13	4.33e-12	19.1158
FOXK1	1.08226	4.28829	7.54819	4.21e-13	4.45e-12	19.0873
BARX2	-1.98542	4.46538	-7.54781	4.23e-13	4.46e-12	19.0849
MYO5C	-1.38642	1.45665	-7.54732	4.24e-13	4.48e-12	19.0818
TFAP2A	1.13586	5.05818	7.54701	4.25e-13	4.48e-12	19.0798
PPARD	1.04733	6.28658	7.54537	4.29e-13	4.53e-12	19.0692
AADAC	-1.63829	1.0179	-7.54386	4.34e-13	4.57e-12	19.0595
PIP4K2C	1.00219	6.06293	7.53966	4.46e-13	4.69e-12	19.0326
HLA-A	1.38077	10.5804	7.53781	4.51e-13	4.74e-12	19.0207
PLPP4	2.05776	2.26655	7.537	4.54e-13	4.77e-12	19.0155
IL24	2.58877	3.81203	7.53596	4.57e-13	4.8e-12	19.0088
POLR2H	1.09291	5.39847	7.53183	4.69e-13	4.92e-12	18.9824
PNMA1	1.19277	5.1799	7.53177	4.69e-13	4.92e-12	18.982
DEPDC7	1.15101	2.90153	7.52912	4.78e-13	5e-12	18.965
RIN2	1.08374	6.0409	7.52808	4.81e-13	5.04e-12	18.9583
ENAH	1.26446	5.25968	7.52093	5.04e-13	5.27e-12	18.9125
GPT2	-1.28254	4.44064	-7.5208	5.04e-13	5.27e-12	18.9117
KLHDC8A	-1.09967	0.696423	-7.51343	5.29e-13	5.52e-12	18.8645
CRNN	-5.11069	4.15501	-7.51148	5.36e-13	5.59e-12	18.8521
ACTN1	1.40373	7.05241	7.51015	5.41e-13	5.63e-12	18.8435
MEX3D	1.02356	4.60974	7.50953	5.43e-13	5.65e-12	18.8395
PLAC1	1.6279	1.61965	7.5003	5.77e-13	5.97e-12	18.7805
UBXN7	1.13071	4.07822	7.49244	6.07e-13	6.27e-12	18.7303
AGPAT4	1.0482	2.77004	7.49029	6.16e-13	6.36e-12	18.7166
MYO5A	1.28526	4.2074	7.48814	6.24e-13	6.44e-12	18.7028
MUC15	-2.2902	2.73453	-7.48788	6.25e-13	6.45e-12	18.7012
CNGB1	2.1616	2.38206	7.48673	6.3e-13	6.49e-12	18.6938
PIGR	-3.45828	1.69338	-7.48236	6.48e-13	6.68e-12	18.6659
GM2A	1.06377	7.51615	7.48224	6.49e-13	6.68e-12	18.6652
SLC11A1	1.20189	1.90835	7.48163	6.51e-13	6.7e-12	18.6613
MIF	1.13609	7.09367	7.47808	6.67e-13	6.84e-12	18.6386
PRR15L	-1.88507	1.75513	-7.4651	7.25e-13	7.4e-12	18.5559
PYCARD	1.14854	6.33676	7.46434	7.29e-13	7.43e-12	18.5511
LTBP1	1.91712	5.8353	7.46392	7.31e-13	7.45e-12	18.5484
CHPT1	-1.40313	2.54587	-7.46012	7.49e-13	7.62e-12	18.5242
CKAP5	1.08448	5.44688	7.45912	7.54e-13	7.67e-12	18.5178
PPP1R12B	-1.28994	2.17917	-7.45235	7.88e-13	7.98e-12	18.4747
HTRA3	2.19025	5.18462	7.44476	8.28e-13	8.37e-12	18.4264
NRG1	1.8435	3.21972	7.44288	8.38e-13	8.46e-12	18.4145
PANX1	1.22265	5.58489	7.4401	8.53e-13	8.61e-12	18.3968
LRRN4CL	-1.2126	1.26674	-7.44004	8.54e-13	8.61e-12	18.3964
HMGA1	1.23872	8.73779	7.43998	8.54e-13	8.61e-12	18.3961
SAMD9	1.94609	6.04222	7.43951	8.57e-13	8.63e-12	18.393
CENPQ	1.08576	3.6915	7.43478	8.83e-13	8.89e-12	18.363
MCM8	1.07881	2.82858	7.43204	8.99e-13	9.03e-12	18.3456
MISP	2.28179	4.17752	7.43113	9.05e-13	9.08e-12	18.3398
WDR91	1.04994	4.42518	7.42601	9.35e-13	9.37e-12	18.3073
B3GAT3	1.05984	5.4272	7.42043	9.7e-13	9.7e-12	18.2719
GLS	1.17302	4.50356	7.41849	9.82e-13	9.82e-12	18.2596
CLCA2	2.21899	8.46858	7.41828	9.83e-13	9.83e-12	18.2583
LAMP5	1.97741	2.80345	7.41418	1.01e-12	1.01e-11	18.2323
CEACAM1	-1.86435	3.1877	-7.41341	1.01e-12	1.01e-11	18.2274
KIF20B	1.15994	3.236	7.41067	1.03e-12	1.03e-11	18.21
LUM	2.26173	7.61253	7.4086	1.05e-12	1.04e-11	18.1969
ZNFX1	1.23799	4.98398	7.40752	1.05e-12	1.05e-11	18.1901
BASP1	1.84366	6.50097	7.40222	1.09e-12	1.08e-11	18.1565
XXYLT1	1.0613	4.16127	7.40098	1.1e-12	1.09e-11	18.1486
GPC1	1.19047	7.26895	7.40056	1.1e-12	1.09e-11	18.146
LRRC3	1.1679	2.42165	7.40024	1.11e-12	1.1e-11	18.144
SLC7A8	1.86825	6.26378	7.39764	1.12e-12	1.11e-11	18.1275
PARP9	1.34795	5.28424	7.39298	1.16e-12	1.14e-11	18.098
KRT76	-2.56076	1.11993	-7.38767	1.2e-12	1.18e-11	18.0644
HELLS	1.09183	2.47581	7.38495	1.22e-12	1.2e-11	18.0472
HLA-B	1.54482	11.054	7.38061	1.25e-12	1.23e-11	18.0198
DSE	1.28978	3.92489	7.38009	1.26e-12	1.24e-11	18.0165
ATP13A4	-1.82803	1.47388	-7.37971	1.26e-12	1.24e-11	18.0141
UPP1	1.57264	6.04206	7.37756	1.28e-12	1.26e-11	18.0005
VEGFC	2.10982	4.47893	7.37648	1.29e-12	1.26e-11	17.9936
CRKL	1.10504	6.25211	7.36981	1.35e-12	1.31e-11	17.9516
COX7A1	-2.14935	4.02165	-7.36762	1.36e-12	1.33e-11	17.9377
HOXC8	1.24505	1.26671	7.36648	1.37e-12	1.34e-11	17.9306
RBL1	1.0342	3.20554	7.3664	1.38e-12	1.34e-11	17.93
CENPU	1.27486	4.27452	7.36533	1.38e-12	1.35e-11	17.9233
PXDN	2.05792	4.4752	7.36275	1.41e-12	1.37e-11	17.907
MAML3	-1.07529	2.04909	-7.35758	1.46e-12	1.41e-11	17.8744
ERFE	1.09403	1.39751	7.35021	1.53e-12	1.48e-11	17.8279
CDC7	1.10604	3.03323	7.3482	1.55e-12	1.5e-11	17.8153
MUC5B	-2.51116	0.76628	-7.34762	1.55e-12	1.5e-11	17.8116
ARNTL2	1.3292	5.40407	7.34712	1.56e-12	1.51e-11	17.8085
TP63	1.56275	7.38613	7.34445	1.58e-12	1.53e-11	17.7917
CX3CR1	-1.11512	1.09162	-7.34372	1.59e-12	1.54e-11	17.7871
DCUN1D5	1.2234	6.03902	7.34208	1.61e-12	1.55e-11	17.7767
PSMG3	1.03787	5.92163	7.34181	1.61e-12	1.55e-11	17.775
AGO2	1.02312	3.87476	7.34033	1.63e-12	1.57e-11	17.7657
NUP107	1.05635	3.93856	7.33889	1.64e-12	1.58e-11	17.7567
LRP8	1.21796	2.61546	7.3384	1.65e-12	1.58e-11	17.7536
BID	1.16157	4.45931	7.32831	1.76e-12	1.68e-11	17.6901
EXOSC4	1.06871	6.1075	7.32339	1.81e-12	1.73e-11	17.6592
RFLNB	1.32315	4.18613	7.31943	1.86e-12	1.77e-11	17.6343
IL15RA	1.15404	3.96232	7.31919	1.86e-12	1.77e-11	17.6328
NAT14	1.34983	3.61841	7.3149	1.92e-12	1.82e-11	17.6058
BPIFB2	-3.29324	0.994375	-7.31293	1.94e-12	1.84e-11	17.5935
RTTN	1.16986	2.48693	7.30154	2.09e-12	1.97e-11	17.522
CDR2L	1.34593	4.25146	7.29761	2.14e-12	2.01e-11	17.4974
ESM1	1.53781	2.5236	7.29515	2.17e-12	2.04e-11	17.482
TICRR	1.17796	2.42328	7.29345	2.2e-12	2.06e-11	17.4713
GREM1	2.05403	3.17245	7.29286	2.21e-12	2.07e-11	17.4676
BTC	-1.1476	1.07586	-7.28749	2.28e-12	2.14e-11	17.434
RIN1	1.25795	4.85516	7.28664	2.3e-12	2.15e-11	17.4286
HSPH1	1.1656	6.14616	7.28598	2.31e-12	2.15e-11	17.4245
PADI2	-2.47638	2.79696	-7.2848	2.32e-12	2.17e-11	17.4171
CBX1	1.03015	5.98277	7.27645	2.45e-12	2.28e-11	17.3649
CTSL	1.47947	6.95825	7.27357	2.5e-12	2.32e-11	17.3469
CSPG4	2.16596	5.26512	7.27212	2.52e-12	2.34e-11	17.3378
KRTAP13-2	-1.09956	0.222703	-7.26697	2.6e-12	2.41e-11	17.3056
DKK4	-1.06018	0.629551	-7.26526	2.63e-12	2.43e-11	17.2949
AZGP1	-3.03587	2.4977	-7.26295	2.67e-12	2.47e-11	17.2805
CASQ1	-2.83547	1.62437	-7.26183	2.69e-12	2.48e-11	17.2735
PPT1	1.00141	6.8014	7.26022	2.72e-12	2.5e-11	17.2634
SH3BGR	-1.80709	2.60258	-7.25867	2.75e-12	2.53e-11	17.2537
IL4R	1.03309	6.1935	7.25567	2.8e-12	2.57e-11	17.235
THEMIS2	1.29525	3.89185	7.25257	2.86e-12	2.62e-11	17.2157
GJB4	1.7373	3.57042	7.2507	2.89e-12	2.65e-11	17.204
DDX58	1.7292	5.03652	7.24228	3.05e-12	2.79e-11	17.1515
EVA1B	1.19483	4.36498	7.24193	3.06e-12	2.79e-11	17.1493
CDK5R1	1.38551	3.88316	7.24062	3.08e-12	2.81e-11	17.1412
TMEM54	1.04411	7.91053	7.24057	3.08e-12	2.81e-11	17.1409
SMIM3	1.34168	5.32904	7.23843	3.12e-12	2.85e-11	17.1275
BFSP1	1.05736	2.09548	7.23183	3.26e-12	2.97e-11	17.0864
HLA-C	1.37089	10.4646	7.2318	3.26e-12	2.97e-11	17.0862
TMEM200B	1.34852	2.76195	7.23171	3.26e-12	2.97e-11	17.0856
NUP155	1.03725	4.01339	7.23128	3.27e-12	2.97e-11	17.083
TNFRSF4	1.37631	2.73485	7.23064	3.28e-12	2.98e-11	17.079
NPPC	-1.6389	0.789874	-7.22583	3.39e-12	3.07e-11	17.0491
HERC5	1.66935	3.35772	7.22495	3.4e-12	3.09e-11	17.0436
C3orf52	1.05607	2.65467	7.22493	3.41e-12	3.09e-11	17.0435
VIT	-1.41287	1.2292	-7.22297	3.45e-12	3.12e-11	17.0312
DARS2	1.0144	4.55933	7.22107	3.49e-12	3.16e-11	17.0195
DVL3	1.13784	5.91813	7.22034	3.51e-12	3.17e-11	17.0149
CCT6A	1.06325	7.72667	7.22014	3.51e-12	3.17e-11	17.0136
CST4	-1.94631	0.678192	-7.2189	3.54e-12	3.19e-11	17.0059
C4orf48	1.59024	3.41297	7.21661	3.59e-12	3.23e-11	16.9917
NEFL	2.56594	4.19039	7.21263	3.68e-12	3.31e-11	16.967
LMOD1	-1.57936	2.08065	-7.20865	3.78e-12	3.39e-11	16.9422
ACVR1	1.1426	5.01732	7.20527	3.86e-12	3.46e-11	16.9212
VWA2	-1.24225	1.41026	-7.2042	3.89e-12	3.48e-11	16.9146
COQ8A	-1.5939	3.47189	-7.202	3.94e-12	3.53e-11	16.9009
VDR	1.10974	5.04209	7.20083	3.97e-12	3.55e-11	16.8936
IFIT3	2.40864	6.31735	7.19892	4.02e-12	3.59e-11	16.8818
LPIN1	-1.00777	2.49428	-7.19392	4.15e-12	3.7e-11	16.8508
TRIB3	1.28605	4.37234	7.19144	4.21e-12	3.76e-11	16.8354
DQX1	1.10748	2.59578	7.1914	4.21e-12	3.76e-11	16.8352
PPP1R3A	-1.38892	0.572212	-7.19129	4.22e-12	3.76e-11	16.8345
XAF1	1.70703	2.97985	7.18854	4.29e-12	3.82e-11	16.8174
CLDN8	-2.05583	1.14999	-7.18842	4.29e-12	3.82e-11	16.8167
ST6GALNAC1	-1.89863	2.57075	-7.18824	4.3e-12	3.82e-11	16.8156
NXPH4	2.03155	4.24746	7.17856	4.57e-12	4.04e-11	16.7556
BRIP1	1.01463	2.12986	7.17724	4.61e-12	4.07e-11	16.7474
TENM3	1.66889	2.65912	7.16745	4.91e-12	4.31e-11	16.6868
CHORDC1	1.02215	3.27944	7.16631	4.94e-12	4.34e-11	16.6798
P3H2	2.25395	5.02988	7.16542	4.97e-12	4.36e-11	16.6743
MYH10	1.33784	4.57938	7.16445	5e-12	4.38e-11	16.6682
ZNF697	1.04109	2.44535	7.16347	5.03e-12	4.4e-11	16.6622
TRIM21	1.1943	5.65635	7.15875	5.18e-12	4.53e-11	16.633
SMC4	1.50439	4.37617	7.15358	5.36e-12	4.68e-11	16.601
EMP3	1.48245	6.0577	7.14026	5.83e-12	5.07e-11	16.5188
ELF5	-1.68138	1.09275	-7.13792	5.91e-12	5.14e-11	16.5044
B3GNT9	1.16195	4.15043	7.12983	6.22e-12	5.4e-11	16.4545
SLC39A13	1.0966	4.68852	7.12909	6.25e-12	5.42e-11	16.4499
CLIC5	-1.23618	0.916148	-7.12478	6.42e-12	5.56e-11	16.4234
IRF7	1.57186	5.89566	7.12473	6.42e-12	5.56e-11	16.4231
TMEM158	1.5306	3.77048	7.1238	6.46e-12	5.59e-11	16.4173
JAG2	1.19595	5.42974	7.12317	6.49e-12	5.61e-11	16.4135
SIRPA	1.18563	5.86888	7.12086	6.58e-12	5.69e-11	16.3993
HOXC10	2.16614	2.3799	7.12046	6.6e-12	5.7e-11	16.3968
TM7SF2	-1.70966	3.76163	-7.1164	6.77e-12	5.84e-11	16.3718
GJA1	1.71116	8.71529	7.11259	6.94e-12	5.97e-11	16.3483
IL1A	2.49793	5.01612	7.10374	7.33e-12	6.29e-11	16.294
TOPBP1	1.1591	4.50742	7.10343	7.35e-12	6.3e-11	16.292
CSF2	2.32014	2.56406	7.09762	7.62e-12	6.53e-11	16.2563
GLYATL2	-1.65727	0.784154	-7.09386	7.8e-12	6.67e-11	16.2333
MGLL	-1.35219	4.46149	-7.0926	7.86e-12	6.71e-11	16.2255
MYH9	1.126	9.27605	7.09195	7.9e-12	6.73e-11	16.2215
LPAR3	1.49468	4.75868	7.09096	7.95e-12	6.77e-11	16.2155
FAM111B	1.38077	3.587	7.08523	8.24e-12	7e-11	16.1803
IGSF10	-1.04693	0.601577	-7.08211	8.4e-12	7.13e-11	16.1612
APOL2	1.36286	5.77354	7.07779	8.63e-12	7.32e-11	16.1346
S100A2	1.79439	11.4444	7.0777	8.64e-12	7.32e-11	16.1341
SMC2	1.23235	4.33865	7.07699	8.67e-12	7.34e-11	16.1298
TSHZ3	1.39746	3.03887	7.07518	8.77e-12	7.42e-11	16.1187
NELL2	2.62375	4.04652	7.07438	8.82e-12	7.46e-11	16.1138
IFI27L2	1.02678	6.01607	7.07285	8.9e-12	7.52e-11	16.1044
LMNB1	1.26733	5.22955	7.07142	8.98e-12	7.58e-11	16.0956
NSD2	1.04618	3.5415	7.06777	9.19e-12	7.73e-11	16.0733
GPR158	1.17583	1.19197	7.06511	9.35e-12	7.85e-11	16.057
SCGB1D2	-1.01764	0.246281	-7.06294	9.47e-12	7.95e-11	16.0437
PSMB9	1.7192	6.05576	7.06135	9.57e-12	8.02e-11	16.034
ARSJ	1.51316	3.36689	7.05968	9.67e-12	8.09e-11	16.0238
ADHFE1	-1.04024	1.17746	-7.05807	9.77e-12	8.17e-11	16.0139
DNAH17	1.99345	2.49716	7.05804	9.77e-12	8.17e-11	16.0137
INMT	-1.15166	1.32759	-7.05727	9.82e-12	8.2e-11	16.009
HENMT1	1.2143	3.50226	7.05166	1.02e-11	8.46e-11	15.9747
CYP11A1	-1.07203	0.603277	-7.04625	1.05e-11	8.74e-11	15.9416
PERM1	-1.10071	2.71041	-7.04476	1.06e-11	8.81e-11	15.9325
HIST1H2AE	1.54007	3.7029	7.04397	1.07e-11	8.85e-11	15.9277
ATP2A1	-2.95028	2.09693	-7.04396	1.07e-11	8.85e-11	15.9277
BEX4	-1.69615	4.07446	-7.03639	1.12e-11	9.25e-11	15.8814
PNP	1.01756	6.22381	7.03438	1.13e-11	9.36e-11	15.8692
HAS3	2.03634	6.33094	7.03393	1.14e-11	9.39e-11	15.8664
ANO5	-1.20149	0.696636	-7.03304	1.14e-11	9.43e-11	15.861
SPON2	1.56639	5.09653	7.03115	1.16e-11	9.53e-11	15.8495
EZH2	1.08729	3.84413	7.02633	1.19e-11	9.81e-11	15.8201
TRIO	1.23494	3.91069	7.02517	1.2e-11	9.88e-11	15.813
DUSP9	1.89131	2.46385	7.02408	1.21e-11	9.94e-11	15.8064
HPGD	-1.69217	2.12385	-7.02404	1.21e-11	9.94e-11	15.8061
NRBP2	1.1366	3.88674	7.01778	1.26e-11	1.03e-10	15.768
SLC2A9	1.21818	3.32383	7.01378	1.29e-11	1.05e-10	15.7436
IFIH1	1.64089	5.2001	7.01151	1.31e-11	1.07e-10	15.7298
RFC3	1.08716	3.89749	6.98994	1.49e-11	1.21e-10	15.5987
TES	1.01248	6.01732	6.9873	1.52e-11	1.23e-10	15.5826
SOX15	1.53317	6.81154	6.98267	1.56e-11	1.26e-10	15.5545
PODNL1	1.21597	3.09128	6.98191	1.57e-11	1.27e-10	15.5499
DCBLD2	1.50281	3.93274	6.9819	1.57e-11	1.27e-10	15.5498
ATP13A3	1.21186	4.86942	6.97804	1.61e-11	1.3e-10	15.5264
PPP4R4	1.40219	1.78192	6.97621	1.63e-11	1.31e-10	15.5154
CBX2	1.38426	3.27796	6.9746	1.64e-11	1.32e-10	15.5056
TBC1D2	1.0334	6.28929	6.97449	1.64e-11	1.32e-10	15.5049
TSPAN12	-1.18402	1.57363	-6.97157	1.67e-11	1.34e-10	15.4872
TMC5	-1.42245	1.02778	-6.97098	1.68e-11	1.35e-10	15.4836
CDK18	1.21927	3.75728	6.9622	1.78e-11	1.42e-10	15.4304
ITGA1	1.22321	2.50379	6.95964	1.8e-11	1.44e-10	15.4149
SASH1	-1.37541	3.41284	-6.95651	1.84e-11	1.47e-10	15.396
LRP12	1.27371	3.02887	6.95583	1.85e-11	1.47e-10	15.3918
PRKDC	1.20736	5.80466	6.95087	1.9e-11	1.52e-10	15.3618
NTM	1.37597	2.05155	6.94682	1.95e-11	1.55e-10	15.3374
KIT	-1.38311	1.76119	-6.94084	2.03e-11	1.61e-10	15.3013
CENPK	1.09356	2.33231	6.93736	2.07e-11	1.64e-10	15.2802
EIF4EBP3	-1.37567	2.92845	-6.93295	2.13e-11	1.68e-10	15.2536
IL34	-1.55512	2.50109	-6.93141	2.15e-11	1.69e-10	15.2443
BGN	1.90152	8.73845	6.92976	2.17e-11	1.71e-10	15.2344
CCL11	1.94897	2.34855	6.929	2.18e-11	1.72e-10	15.2298
SERPINA5	-1.08628	0.611737	-6.92345	2.26e-11	1.78e-10	15.1963
GJB5	1.40856	7.28188	6.92126	2.29e-11	1.8e-10	15.1831
GALNT10	1.06693	3.85595	6.90821	2.48e-11	1.94e-10	15.1045
CELSR1	1.31537	5.24692	6.90555	2.52e-11	1.97e-10	15.0884
KRT85	-1.0307	0.233309	-6.90546	2.52e-11	1.97e-10	15.0879
FBXO41	1.08759	2.17485	6.90485	2.53e-11	1.97e-10	15.0842
GPR137B	1.01906	4.59451	6.90442	2.54e-11	1.98e-10	15.0817
B4GALNT1	1.40868	1.98756	6.89905	2.62e-11	2.04e-10	15.0493
C2	1.39525	3.08892	6.89156	2.75e-11	2.13e-10	15.0043
RAB38	1.51358	6.92322	6.8915	2.75e-11	2.13e-10	15.004
VOPP1	1.28577	4.55249	6.89085	2.76e-11	2.14e-10	15
MYOM1	-2.15347	1.6167	-6.88969	2.78e-11	2.15e-10	14.9931
LHX5	1.24128	1.20183	6.88899	2.79e-11	2.16e-10	14.9889
BICD2	1.12054	6.54542	6.88701	2.82e-11	2.18e-10	14.977
DPY19L1	1.1174	3.72221	6.88102	2.93e-11	2.26e-10	14.941
PRIM1	1.01331	3.49997	6.87988	2.95e-11	2.28e-10	14.9342
TMEM178B	-1.11863	0.77015	-6.87855	2.98e-11	2.3e-10	14.9262
NOX4	1.09533	1.61729	6.87696	3.01e-11	2.32e-10	14.9166
TEAD2	1.24586	4.79618	6.87337	3.07e-11	2.36e-10	14.8951
HIST1H3D	1.43843	2.98322	6.87309	3.08e-11	2.37e-10	14.8934
GGT6	-1.77171	4.0368	-6.87115	3.11e-11	2.39e-10	14.8818
IGSF3	1.31164	6.01837	6.86769	3.18e-11	2.44e-10	14.8611
HOXD13	1.91183	2.01541	6.86421	3.25e-11	2.49e-10	14.8402
TUBA1B	1.19342	7.85937	6.86339	3.27e-11	2.5e-10	14.8353
WARS	2.0833	7.50122	6.86304	3.27e-11	2.5e-10	14.8332
RGS4	1.65371	2.29215	6.86173	3.3e-11	2.52e-10	14.8254
KIAA1211L	-1.1814	2.35254	-6.85337	3.47e-11	2.64e-10	14.7753
KIAA1644	1.73327	2.45806	6.85259	3.49e-11	2.66e-10	14.7706
TYRP1	-1.21264	0.616461	-6.84795	3.59e-11	2.73e-10	14.7429
FKBP10	2.02785	5.25569	6.8477	3.6e-11	2.73e-10	14.7414
GSDMD	1.1403	5.39462	6.84172	3.73e-11	2.83e-10	14.7056
OAS1	1.58649	5.78351	6.84096	3.75e-11	2.84e-10	14.7011
SCO2	1.02953	6.18268	6.83266	3.94e-11	2.98e-10	14.6515
ASB10	-1.04109	0.441319	-6.82438	4.15e-11	3.12e-10	14.6021
SNX31	-1.29416	0.819231	-6.81664	4.35e-11	3.26e-10	14.556
DEK	1.01437	6.59719	6.81114	4.5e-11	3.37e-10	14.5231
SLC25A23	-1.30698	4.31099	-6.81073	4.51e-11	3.37e-10	14.5207
GNLY	2.0648	3.7395	6.80813	4.58e-11	3.42e-10	14.5053
ADGRG1	1.04524	6.23576	6.80624	4.63e-11	3.46e-10	14.494
SEC61G	1.29859	6.80258	6.80588	4.64e-11	3.47e-10	14.4919
CDC25A	1.03171	2.93661	6.80219	4.75e-11	3.54e-10	14.4699
MMRN1	-1.4048	1.28486	-6.79861	4.86e-11	3.62e-10	14.4486
ALDH6A1	-1.00071	2.54943	-6.79617	4.93e-11	3.67e-10	14.4341
IGF2BP3	1.74372	2.02206	6.78739	5.2e-11	3.85e-10	14.3819
ARL6IP6	1.01653	4.23408	6.78016	5.43e-11	4.01e-10	14.339
IGF1R	1.16636	4.68113	6.77744	5.52e-11	4.08e-10	14.3228
ZNF469	1.5462	2.16862	6.77463	5.62e-11	4.14e-10	14.3061
ABCG1	1.0602	3.89165	6.77324	5.67e-11	4.17e-10	14.2979
CAPN14	-1.94986	1.58696	-6.77035	5.77e-11	4.24e-10	14.2808
ARFGEF3	-1.06162	0.748475	-6.76918	5.81e-11	4.26e-10	14.2738
CLEC11A	1.52748	4.32932	6.76171	6.08e-11	4.45e-10	14.2296
ENDOU	-2.41219	2.59249	-6.75958	6.16e-11	4.51e-10	14.2169
SLC1A1	-1.26589	1.48734	-6.75835	6.2e-11	4.54e-10	14.2097
WNT2	1.68667	1.9457	6.75674	6.26e-11	4.58e-10	14.2001
LDB3	-2.34861	1.63296	-6.75581	6.3e-11	4.6e-10	14.1946
SPDEF	-1.85837	1.0823	-6.7552	6.32e-11	4.61e-10	14.191
B4GALT1	1.06516	7.15791	6.75315	6.4e-11	4.67e-10	14.1789
TAF2	1.11092	4.28879	6.74929	6.55e-11	4.77e-10	14.156
CHST3	1.10181	4.69898	6.74826	6.59e-11	4.8e-10	14.1499
MX2	1.65358	3.65258	6.7458	6.69e-11	4.86e-10	14.1354
FOXS1	1.21564	2.0063	6.74531	6.71e-11	4.87e-10	14.1325
TANC2	1.05316	3.09831	6.74057	6.91e-11	5.01e-10	14.1045
SFN	1.6843	12.6738	6.74033	6.92e-11	5.01e-10	14.103
AEBP1	2.02318	7.00465	6.73973	6.94e-11	5.03e-10	14.0995
PAEP	1.74089	1.68655	6.73344	7.21e-11	5.21e-10	14.0623
GCNT3	-1.65952	1.70948	-6.73189	7.28e-11	5.26e-10	14.0532
NRP2	1.25799	4.17031	6.72926	7.4e-11	5.34e-10	14.0377
KRTAP3-1	-1.30709	0.389273	-6.72291	7.69e-11	5.53e-10	14.0002
HEYL	1.40484	3.03169	6.71979	7.84e-11	5.62e-10	13.9818
C1orf74	1.1899	3.65635	6.71902	7.87e-11	5.64e-10	13.9773
PTN	-2.30376	3.53506	-6.71181	8.22e-11	5.88e-10	13.9348
MSC	1.79637	4.36213	6.70824	8.4e-11	6e-10	13.9138
FBXO6	1.07631	5.13748	6.70689	8.47e-11	6.04e-10	13.9058
FXYD1	-1.39369	1.12192	-6.70371	8.63e-11	6.16e-10	13.8871
IL7R	1.75686	4.04025	6.70267	8.69e-11	6.19e-10	13.881
PBX1	-1.38968	1.9614	-6.70147	8.75e-11	6.23e-10	13.8739
KREMEN2	1.7468	3.09793	6.70112	8.77e-11	6.24e-10	13.8718
TOX2	1.5837	2.94661	6.69929	8.87e-11	6.3e-10	13.8611
RDH16	1.47315	2.5067	6.69885	8.89e-11	6.31e-10	13.8585
NNAT	-1.1973	1.67687	-6.69032	9.36e-11	6.62e-10	13.8084
GPR87	1.29172	6.6506	6.68737	9.53e-11	6.73e-10	13.791
GABRP	-2.34806	1.76911	-6.68635	9.59e-11	6.77e-10	13.785
HLA-F	1.53188	6.12427	6.68322	9.77e-11	6.9e-10	13.7666
MYH11	-1.89348	1.94667	-6.67998	9.96e-11	7.02e-10	13.7476
CTLA4	1.33591	2.30906	6.67636	1.02e-10	7.17e-10	13.7264
GPR4	1.02044	2.55863	6.67022	1.06e-10	7.42e-10	13.6904
PDP1	1.00595	4.89405	6.67018	1.06e-10	7.42e-10	13.6901
MMP19	1.30536	2.96613	6.66902	1.06e-10	7.47e-10	13.6834
C4orf19	-1.35048	1.00667	-6.66699	1.08e-10	7.55e-10	13.6715
AHNAK2	1.51621	5.94575	6.66308	1.1e-10	7.71e-10	13.6486
FAM3C	1.03107	5.03722	6.66255	1.11e-10	7.73e-10	13.6454
NECTIN1	1.19601	7.48542	6.6547	1.16e-10	8.08e-10	13.5995
SLC16A6	-1.18945	1.82283	-6.65453	1.16e-10	8.08e-10	13.5985
CLEC7A	1.49073	3.72924	6.65436	1.16e-10	8.09e-10	13.5975
FOXA1	-1.83224	1.84008	-6.65016	1.19e-10	8.28e-10	13.5729
SLC34A2	-2.10723	1.12961	-6.64988	1.19e-10	8.29e-10	13.5713
TNS4	1.50835	7.64256	6.6484	1.2e-10	8.36e-10	13.5626
CNPY4	1.00554	3.55148	6.64532	1.23e-10	8.51e-10	13.5446
WDR76	1.08987	3.32281	6.63719	1.29e-10	8.91e-10	13.4971
VEGFA	1.26132	4.49345	6.63665	1.29e-10	8.92e-10	13.494
CAPN5	-1.15656	2.47678	-6.63664	1.29e-10	8.92e-10	13.4939
KIF15	1.01728	2.53426	6.63098	1.34e-10	9.2e-10	13.4608
TGFA	1.37157	5.43814	6.62658	1.37e-10	9.44e-10	13.4352
FTL	1.17951	12.1734	6.62567	1.38e-10	9.49e-10	13.4299
ABI3BP	-1.45935	1.44119	-6.62485	1.39e-10	9.52e-10	13.4251
FOXN2	1.02546	3.88721	6.62014	1.43e-10	9.79e-10	13.3976
C19orf48	1.01662	5.70833	6.61616	1.46e-10	1e-09	13.3744
HIF1A	1.24077	7.42857	6.6147	1.47e-10	1.01e-09	13.3659
KIAA1324	-1.69101	1.26267	-6.61388	1.48e-10	1.01e-09	13.3611
GINS4	1.1078	2.28083	6.61049	1.51e-10	1.03e-09	13.3414
PTGDS	-1.87488	3.41405	-6.60708	1.54e-10	1.05e-09	13.3215
BPIFB1	-2.96017	1.17334	-6.60386	1.57e-10	1.07e-09	13.3028
IFIT1	2.19925	5.0946	6.60284	1.58e-10	1.08e-09	13.2969
COL11A1	2.56198	3.0471	6.6016	1.59e-10	1.09e-09	13.2897
ODAM	-2.11154	0.732709	-6.60009	1.61e-10	1.09e-09	13.2809
PDGFRB	1.74222	5.17599	6.59654	1.64e-10	1.12e-09	13.2602
SGPP1	1.08363	4.08714	6.59466	1.66e-10	1.13e-09	13.2493
CMTM3	1.22374	4.73146	6.5911	1.7e-10	1.15e-09	13.2286
KDELR3	1.49681	4.61887	6.58034	1.81e-10	1.22e-09	13.1662
CTSB	1.04555	9.11787	6.5797	1.82e-10	1.23e-09	13.1625
PLEKHA6	-1.16968	1.67116	-6.57933	1.82e-10	1.23e-09	13.1603
ZIC5	1.21419	1.28503	6.57353	1.88e-10	1.27e-09	13.1267
MANSC1	-1.44332	3.1865	-6.57279	1.89e-10	1.28e-09	13.1224
SLC38A2	1.00142	7.89438	6.57087	1.91e-10	1.29e-09	13.1112
HPS3	1.00441	3.4031	6.56335	2e-10	1.35e-09	13.0677
AGR3	-1.26424	0.484497	-6.55886	2.06e-10	1.38e-09	13.0417
CCL28	-1.6303	2.20537	-6.55847	2.06e-10	1.38e-09	13.0395
ANO1	2.12547	5.86774	6.5579	2.07e-10	1.39e-09	13.0362
ULBP3	1.2813	2.94688	6.55729	2.08e-10	1.39e-09	13.0327
MN1	1.35401	3.82474	6.5565	2.09e-10	1.4e-09	13.028
EGFL6	1.58508	3.25843	6.55376	2.12e-10	1.42e-09	13.0122
AFAP1L1	1.17828	3.883	6.55324	2.13e-10	1.42e-09	13.0092
IFITM1	1.57281	8.57904	6.55187	2.14e-10	1.43e-09	13.0013
CMPK2	1.79449	3.63163	6.54879	2.18e-10	1.46e-09	12.9835
GBP5	2.58634	3.95039	6.5481	2.19e-10	1.46e-09	12.9795
PDCD1LG2	1.55947	2.90788	6.54785	2.19e-10	1.47e-09	12.978
TCEA3	-1.62149	3.79541	-6.54721	2.2e-10	1.47e-09	12.9743
ANGPTL7	-1.11399	0.639063	-6.54134	2.28e-10	1.52e-09	12.9404
MITF	-1.06164	1.59146	-6.54108	2.28e-10	1.52e-09	12.9389
B2M	1.07263	11.0398	6.52893	2.46e-10	1.63e-09	12.8688
PROC	1.47497	1.84731	6.52659	2.49e-10	1.65e-09	12.8553
CEACAM7	-2.19567	1.60746	-6.525	2.51e-10	1.66e-09	12.8461
DHX58	1.07911	3.88176	6.51998	2.59e-10	1.71e-09	12.8172
ATP1A2	-2.30728	1.63347	-6.50808	2.78e-10	1.83e-09	12.7487
CARD10	1.16646	4.88487	6.50761	2.79e-10	1.83e-09	12.746
LPCAT2	1.06527	4.00901	6.50378	2.85e-10	1.87e-09	12.724
LARGE2	1.4094	5.4506	6.49973	2.92e-10	1.91e-09	12.7007
AGBL1	-1.07891	0.482678	-6.49484	3e-10	1.96e-09	12.6726
PHLDA2	1.12442	6.45569	6.48894	3.11e-10	2.03e-09	12.6387
FADS1	1.44809	3.25156	6.48833	3.12e-10	2.04e-09	12.6352
CDCA7L	1.06382	4.03581	6.48743	3.14e-10	2.05e-09	12.6301
TNFRSF19	-1.42628	2.74292	-6.48716	3.14e-10	2.05e-09	12.6285
GFI1	1.10654	1.637	6.48434	3.2e-10	2.08e-09	12.6123
TFF1	-1.55655	0.604145	-6.48389	3.2e-10	2.08e-09	12.6098
RFTN1	1.10539	4.48663	6.4834	3.21e-10	2.09e-09	12.6069
NID2	1.69098	2.70866	6.47311	3.41e-10	2.22e-09	12.5479
HIST1H2BJ	1.40612	3.13469	6.47307	3.41e-10	2.22e-09	12.5478
ADORA2B	1.15316	4.35863	6.46519	3.58e-10	2.31e-09	12.5026
SPNS2	-1.54152	3.86285	-6.46122	3.66e-10	2.36e-09	12.4799
EDARADD	1.00197	2.9342	6.45995	3.69e-10	2.38e-09	12.4726
CHI3L2	-2.01912	2.81844	-6.45974	3.69e-10	2.38e-09	12.4714
OSMR	1.14153	5.4054	6.45791	3.73e-10	2.41e-09	12.4609
HIST1H2BG	1.3976	3.38208	6.45768	3.74e-10	2.41e-09	12.4597
CDO1	-1.13806	0.904585	-6.45442	3.81e-10	2.45e-09	12.441
MYOZ1	-3.07086	2.60059	-6.45234	3.86e-10	2.48e-09	12.4291
FLNB	1.05616	6.621	6.45008	3.91e-10	2.51e-09	12.4162
PKIA	-1.815	2.39652	-6.44909	3.93e-10	2.53e-09	12.4106
KIFC2	1.18995	3.54808	6.43617	4.24e-10	2.71e-09	12.3368
FCER1A	-1.80216	2.56579	-6.43341	4.31e-10	2.75e-09	12.3211
CEACAM19	1.33154	3.88449	6.43304	4.32e-10	2.76e-09	12.3189
FCGR2A	1.42314	3.8271	6.43229	4.34e-10	2.77e-09	12.3147
KRT33B	-1.10463	0.52948	-6.43026	4.39e-10	2.8e-09	12.3031
COPZ2	1.0957	5.33055	6.42528	4.52e-10	2.88e-09	12.2748
SEMA4B	1.07955	6.8088	6.42439	4.54e-10	2.89e-09	12.2697
MYL3	-2.46332	1.75737	-6.42234	4.6e-10	2.92e-09	12.258
ZSCAN18	-1.12288	1.40109	-6.42098	4.63e-10	2.94e-09	12.2503
FBN2	1.87345	2.33674	6.4196	4.67e-10	2.96e-09	12.2424
SH3TC1	1.10605	3.58184	6.41409	4.83e-10	3.06e-09	12.211
CHST7	1.27711	2.92622	6.40993	4.94e-10	3.13e-09	12.1874
IFI44L	1.92448	3.44699	6.40688	5.03e-10	3.18e-09	12.17
RAI14	1.40409	4.57944	6.40292	5.15e-10	3.25e-09	12.1476
GLI3	1.12869	3.57833	6.40291	5.15e-10	3.25e-09	12.1475
BCAS4	1.06935	1.97326	6.40214	5.17e-10	3.26e-09	12.1431
IRF6	1.14158	7.63616	6.39771	5.31e-10	3.34e-09	12.118
ADM	1.30482	6.64502	6.3886	5.6e-10	3.52e-09	12.0663
OLFML2B	1.76104	4.74299	6.38805	5.62e-10	3.53e-09	12.0632
IGFBP3	1.81433	6.69649	6.38475	5.73e-10	3.59e-09	12.0445
PRSS23	1.46255	4.91426	6.37982	5.89e-10	3.69e-09	12.0165
IFIT2	1.92682	4.24517	6.37571	6.04e-10	3.77e-09	11.9932
SCNN1A	-1.74612	4.54457	-6.37327	6.12e-10	3.82e-09	11.9794
RNF213	1.19205	4.57935	6.37305	6.13e-10	3.82e-09	11.9782
SPP1	2.91922	6.28809	6.37289	6.14e-10	3.82e-09	11.9773
FOSL1	1.56899	6.93208	6.37257	6.15e-10	3.83e-09	11.9755
SEMA3G	-1.07295	1.76567	-6.37168	6.18e-10	3.85e-09	11.9704
GPR161	1.07587	2.63848	6.3703	6.23e-10	3.88e-09	11.9626
NFE2L3	1.37443	3.68761	6.36659	6.36e-10	3.95e-09	11.9416
HIST1H2BC	1.39298	4.03576	6.36639	6.37e-10	3.96e-09	11.9405
CTSZ	1.19988	7.796	6.36565	6.4e-10	3.97e-09	11.9364
ACKR3	1.73623	6.18918	6.36063	6.59e-10	4.08e-09	11.908
TMEM2	1.16874	4.03147	6.35824	6.68e-10	4.13e-09	11.8944
TFRC	1.40028	5.99851	6.35533	6.79e-10	4.2e-09	11.878
ARAP3	1.02454	2.96132	6.35298	6.89e-10	4.25e-09	11.8648
MYBPC1	-3.25374	2.44812	-6.34868	7.06e-10	4.35e-09	11.8405
KCNK1	1.13734	4.98547	6.34831	7.08e-10	4.36e-09	11.8384
HOXA11	1.03394	0.988895	6.34828	7.08e-10	4.36e-09	11.8382
MYOZ3	-1.46963	0.860758	-6.34494	7.22e-10	4.43e-09	11.8194
LHFPL2	1.08675	3.91776	6.33817	7.51e-10	4.6e-09	11.7812
F2R	1.39215	4.88229	6.32364	8.16e-10	4.98e-09	11.6994
CAPN3	-1.00231	0.838421	-6.32304	8.19e-10	4.99e-09	11.696
LHB	1.02478	1.22182	6.31575	8.55e-10	5.19e-09	11.655
TMEM263	1.06868	4.28117	6.31442	8.61e-10	5.22e-09	11.6476
TPCN2	1.07267	3.37232	6.3139	8.64e-10	5.23e-09	11.6447
NT5E	1.84299	4.66309	6.31136	8.76e-10	5.31e-09	11.6304
C1QL1	1.42402	1.88831	6.30214	9.24e-10	5.59e-09	11.5786
HMGB2	1.05477	6.48611	6.30089	9.31e-10	5.63e-09	11.5716
KRT3	-2.08943	1.46758	-6.29515	9.62e-10	5.81e-09	11.5394
BPGM	1.22519	5.91079	6.29458	9.66e-10	5.83e-09	11.5362
SLC52A1	1.16524	1.95125	6.29353	9.71e-10	5.86e-09	11.5304
BMPR1B	1.12756	1.72623	6.28533	1.02e-09	6.11e-09	11.4844
TMC8	1.01783	3.06203	6.28513	1.02e-09	6.12e-09	11.4833
ASPN	2.25791	4.48997	6.28372	1.03e-09	6.16e-09	11.4754
TNFSF4	1.19418	1.66557	6.27825	1.06e-09	6.35e-09	11.4448
MST1R	1.23812	3.92198	6.27571	1.08e-09	6.44e-09	11.4306
ECE1	1.10276	6.02859	6.27383	1.09e-09	6.5e-09	11.4201
FAXDC2	-1.07046	1.60945	-6.27186	1.1e-09	6.57e-09	11.4091
IL20RB	1.78546	6.7645	6.27116	1.1e-09	6.59e-09	11.4051
CREG2	1.23492	1.35395	6.26527	1.14e-09	6.8e-09	11.3723
LHX1	1.09991	1.09065	6.26364	1.15e-09	6.85e-09	11.3631
C15orf62	-1.33246	2.46034	-6.26095	1.17e-09	6.95e-09	11.3481
ABCC1	1.21572	5.70821	6.25813	1.19e-09	7.05e-09	11.3324
FOXP3	1.34342	2.89212	6.25617	1.2e-09	7.12e-09	11.3215
SLC1A4	1.21374	5.27955	6.2512	1.24e-09	7.31e-09	11.2937
RTP4	1.67202	4.33184	6.25045	1.24e-09	7.34e-09	11.2896
MLPH	-1.33213	1.40587	-6.24646	1.27e-09	7.48e-09	11.2673
ETS1	1.2623	5.10377	6.24532	1.28e-09	7.52e-09	11.261
PSMB8	1.09417	7.35879	6.24528	1.28e-09	7.52e-09	11.2608
BCAS1	-1.0664	1.12909	-6.24527	1.28e-09	7.52e-09	11.2607
ZNF532	1.01187	3.8356	6.24175	1.31e-09	7.67e-09	11.2411
HES4	1.23508	4.18218	6.24018	1.32e-09	7.73e-09	11.2324
SLC39A6	1.00523	6.47754	6.23157	1.39e-09	8.11e-09	11.1845
HIST1H2BO	1.11725	1.26643	6.22481	1.44e-09	8.4e-09	11.1469
CNTD2	1.04732	1.16044	6.22327	1.45e-09	8.47e-09	11.1384
LIMD2	1.06341	3.25348	6.21492	1.52e-09	8.85e-09	11.092
PHKG1	-1.32048	1.31684	-6.19946	1.67e-09	9.62e-09	11.0063
IL2RA	1.30568	2.51542	6.1934	1.72e-09	9.94e-09	10.9727
PLN	-1.66567	1.60498	-6.19141	1.74e-09	1e-08	10.9617
P4HA3	1.28715	1.752	6.19092	1.75e-09	1.01e-08	10.959
EVA1A	1.63579	3.15528	6.17933	1.87e-09	1.07e-08	10.8949
DDIT4	1.50663	7.64365	6.17805	1.88e-09	1.08e-08	10.8879
CCDC24	1.00974	2.89538	6.17478	1.92e-09	1.09e-08	10.8698
FAT2	1.45513	5.57595	6.17352	1.93e-09	1.1e-08	10.8629
SMARCD3	-1.16449	2.32549	-6.17264	1.94e-09	1.11e-08	10.858
SH3D21	1.05581	2.99331	6.16909	1.98e-09	1.13e-08	10.8384
DSG2	1.48345	5.82892	6.16899	1.98e-09	1.13e-08	10.8379
FITM1	-1.66517	1.54945	-6.16881	1.98e-09	1.13e-08	10.8368
CALD1	1.22291	5.91378	6.16494	2.03e-09	1.15e-08	10.8155
LAMP3	1.64233	4.9627	6.16272	2.05e-09	1.17e-08	10.8033
PFKFB4	1.01674	2.93733	6.16249	2.06e-09	1.17e-08	10.802
STRIP2	1.09937	2.60669	6.16196	2.06e-09	1.17e-08	10.7991
SERPINE2	1.79245	4.82189	6.16158	2.07e-09	1.17e-08	10.797
DNASE1L3	-1.66076	2.48777	-6.15915	2.09e-09	1.19e-08	10.7836
IL1RAP	1.17056	3.9584	6.14936	2.21e-09	1.25e-08	10.7297
SULF1	1.96168	4.52659	6.14857	2.22e-09	1.25e-08	10.7254
HIST1H2AD	1.29414	2.49962	6.1481	2.23e-09	1.26e-08	10.7228
CPXM1	1.74171	4.22114	6.14706	2.24e-09	1.26e-08	10.7171
IRX4	1.6995	3.88095	6.14585	2.26e-09	1.27e-08	10.7104
MAPK6	1.03833	5.9631	6.1379	2.36e-09	1.33e-08	10.6667
PLCB4	-1.05324	0.923955	-6.13735	2.37e-09	1.33e-08	10.6637
FOLR1	-1.80115	1.15564	-6.13493	2.4e-09	1.35e-08	10.6504
NLGN2	1.08475	3.80304	6.11752	2.65e-09	1.48e-08	10.5549
FOXL1	1.21981	1.61951	6.11667	2.66e-09	1.48e-08	10.5502
TFAP2E	1.1827	2.02337	6.11546	2.68e-09	1.49e-08	10.5436
ERVMER34-1	1.26671	2.78091	6.10417	2.86e-09	1.58e-08	10.4818
ENPP5	-1.09636	0.835329	-6.10266	2.88e-09	1.6e-08	10.4736
GLIPR1	1.24525	3.82328	6.09734	2.97e-09	1.64e-08	10.4445
MB	-3.52559	4.10769	-6.09645	2.98e-09	1.65e-08	10.4396
SLAMF8	1.41722	3.57896	6.0895	3.1e-09	1.71e-08	10.4017
CYP27A1	-1.53651	3.1877	-6.08858	3.12e-09	1.72e-08	10.3966
CYP2J2	-1.1372	2.46328	-6.08547	3.17e-09	1.74e-08	10.3796
BCAT1	1.5356	2.71482	6.08497	3.18e-09	1.75e-08	10.3769
CAND2	-1.24707	1.28981	-6.08408	3.2e-09	1.76e-08	10.3721
PGGHG	1.2617	3.31717	6.08344	3.21e-09	1.76e-08	10.3686
CCNL2	1.04049	4.62014	6.08143	3.25e-09	1.78e-08	10.3576
ZBTB7C	-1.74455	2.97045	-6.07912	3.29e-09	1.8e-08	10.345
RECQL	1.13717	4.4182	6.06953	3.47e-09	1.89e-08	10.2928
CMYA5	-2.25821	2.06115	-6.06928	3.48e-09	1.89e-08	10.2914
CP	-1.73125	1.40659	-6.06927	3.48e-09	1.89e-08	10.2913
F2RL2	1.66524	3.11827	6.06763	3.51e-09	1.91e-08	10.2824
FAT1	1.62212	5.45547	6.06667	3.53e-09	1.92e-08	10.2772
PLXND1	1.09337	4.34756	6.06227	3.62e-09	1.96e-08	10.2532
THBS2	1.96477	5.96484	6.06205	3.62e-09	1.97e-08	10.252
CRYAB	-2.14414	6.07076	-6.06084	3.65e-09	1.98e-08	10.2455
ENO3	-2.38418	2.77264	-6.05995	3.66e-09	1.99e-08	10.2406
PARM1	-1.38207	2.68188	-6.05753	3.71e-09	2.01e-08	10.2274
2021-09-11	1.0638	4.41798	6.0483	3.91e-09	2.11e-08	10.1773
DDAH1	-1.1012	2.204	-6.04749	3.93e-09	2.12e-08	10.1729
DLX2	1.13041	1.49384	6.02953	4.34e-09	2.33e-08	10.0755
HFE2	-1.85626	1.2015	-6.02913	4.35e-09	2.34e-08	10.0733
CLCA4	-2.28306	2.98251	-6.02668	4.41e-09	2.37e-08	10.0601
ANKRD35	-1.60844	3.12449	-6.02452	4.47e-09	2.39e-08	10.0484
UCP3	-1.06689	1.04347	-6.01804	4.63e-09	2.48e-08	10.0133
HHATL	-1.68681	1.12867	-6.01738	4.65e-09	2.48e-08	10.0098
TNFRSF18	1.62689	4.49449	6.01235	4.78e-09	2.55e-08	9.98255
TMEM125	-1.28215	2.79273	-6.01144	4.8e-09	2.56e-08	9.97765
BPIFA1	-2.49094	0.861082	-6.00936	4.86e-09	2.59e-08	9.96642
NPNT	1.51783	4.35993	6.00844	4.88e-09	2.6e-08	9.96146
PAG1	1.0097	2.46494	6.00293	5.04e-09	2.68e-08	9.93171
FYCO1	-1.00251	3.94338	-5.99947	5.13e-09	2.73e-08	9.91302
NRSN2	1.0917	4.5869	5.99838	5.17e-09	2.75e-08	9.90717
CELSR3	1.08825	1.47037	5.99717	5.2e-09	2.76e-08	9.90062
NEK6	1.06354	4.10987	5.99419	5.29e-09	2.81e-08	9.88456
PTPRH	1.28703	1.98559	5.9928	5.33e-09	2.83e-08	9.87708
DEGS2	-1.50895	2.18839	-5.99217	5.35e-09	2.84e-08	9.87368
SH3PXD2B	1.07868	4.87044	5.99062	5.39e-09	2.86e-08	9.86531
ADTRP	1.33569	2.55015	5.98151	5.67e-09	3e-08	9.81623
GLIS1	1.08702	1.47591	5.98112	5.69e-09	3e-08	9.81413
DIP2B	1.00026	4.98102	5.97769	5.79e-09	3.06e-08	9.79568
GAMT	-1.4381	4.17644	-5.97521	5.87e-09	3.1e-08	9.78239
VWA5A	-1.11116	3.02409	-5.97497	5.88e-09	3.1e-08	9.78108
BSPRY	-1.66008	3.77327	-5.97335	5.94e-09	3.13e-08	9.77235
GOLGA7B	1.50106	3.6329	5.96932	6.07e-09	3.2e-08	9.75073
IQANK1	1.1564	5.17302	5.96287	6.29e-09	3.3e-08	9.71608
SCARA5	-1.40828	1.81389	-5.96237	6.31e-09	3.31e-08	9.71339
KRT6A	2.09131	13.166	5.96181	6.33e-09	3.32e-08	9.71037
ARHGEF4	1.10521	4.71591	5.96096	6.36e-09	3.33e-08	9.70581
EN2	1.06904	1.24676	5.95935	6.41e-09	3.36e-08	9.69716
MATN3	1.27089	1.72434	5.95887	6.43e-09	3.37e-08	9.69457
PCDHGC5	1.336	1.4142	5.95434	6.59e-09	3.45e-08	9.67031
SLC44A5	1.21246	2.81024	5.95428	6.6e-09	3.45e-08	9.66998
CLIC6	-1.41535	1.77087	-5.95371	6.62e-09	3.46e-08	9.66695
PHYH	-1.04269	3.33422	-5.9516	6.69e-09	3.49e-08	9.65559
RNASE10	1.73091	1.79176	5.95134	6.7e-09	3.5e-08	9.6542
FLRT2	1.22615	2.15434	5.95046	6.74e-09	3.51e-08	9.64949
EDDM13	1.04166	2.02785	5.95026	6.74e-09	3.51e-08	9.64845
ID3	1.04487	6.44921	5.94812	6.82e-09	3.55e-08	9.63695
HRASLS	-1.3783	1.62991	-5.93988	7.14e-09	3.71e-08	9.59285
MOB3B	1.22126	3.71392	5.93609	7.29e-09	3.78e-08	9.57255
IBSP	1.37813	1.42691	5.93484	7.34e-09	3.81e-08	9.56586
KRT9	1.19372	2.11132	5.92683	7.68e-09	3.97e-08	9.52308
NOCT	1.01133	4.17526	5.92661	7.68e-09	3.97e-08	9.52191
KLHDC7B	2.13106	3.45546	5.9241	7.79e-09	4.02e-08	9.50847
DUSP10	1.12033	4.44699	5.91066	8.39e-09	4.31e-08	9.43677
TSPAN15	1.08745	4.78239	5.90974	8.43e-09	4.33e-08	9.43188
TUBA4A	1.00624	8.08921	5.90288	8.76e-09	4.48e-08	9.39535
KRT13	-4.26067	7.7881	-5.90109	8.84e-09	4.53e-08	9.3858
TMEM171	1.12974	3.34733	5.89956	8.92e-09	4.56e-08	9.37764
EMP1	-1.28632	6.84602	-5.8995	8.92e-09	4.56e-08	9.37733
MYH7	-3.27115	2.70034	-5.89855	8.97e-09	4.58e-08	9.37227
MPZ	-1.09592	1.38161	-5.89487	9.15e-09	4.67e-08	9.35273
PAX1	-1.03346	0.566864	-5.8947	9.16e-09	4.67e-08	9.3518
BMP2	1.34693	4.48505	5.89315	9.24e-09	4.71e-08	9.34357
NMB	1.37937	4.75858	5.89313	9.24e-09	4.71e-08	9.34346
TRPV3	1.30213	2.21652	5.89208	9.29e-09	4.73e-08	9.33788
FOXL2	1.29515	1.34909	5.89192	9.3e-09	4.74e-08	9.33703
FGF7	-1.12143	1.1678	-5.88941	9.43e-09	4.8e-08	9.3237
C2orf54	-2.00693	3.85461	-5.88584	9.61e-09	4.88e-08	9.30473
CD70	1.58472	2.19321	5.88124	9.86e-09	5.01e-08	9.2803
ANXA8	1.21979	5.36205	5.87749	1.01e-08	5.11e-08	9.26041
LRRC15	2.1571	3.52654	5.87699	1.01e-08	5.12e-08	9.25771
EIF4EBP1	1.05084	7.51079	5.87473	1.02e-08	5.18e-08	9.24572
CHSY3	1.00296	1.7143	5.87244	1.03e-08	5.24e-08	9.23362
KRT78	-2.7691	4.08994	-5.8627	1.09e-08	5.51e-08	9.18202
IFIT5	1.00174	4.37496	5.85678	1.13e-08	5.68e-08	9.15065
NPL	1.02029	3.46575	5.85597	1.13e-08	5.7e-08	9.14639
TINAGL1	1.57005	5.22111	5.85261	1.15e-08	5.8e-08	9.12861
SFRP1	-2.29871	3.8948	-5.85028	1.17e-08	5.87e-08	9.11627
UNC5B	1.06675	5.09852	5.84475	1.2e-08	6.04e-08	9.08709
HIST1H4H	1.41231	3.60173	5.84306	1.21e-08	6.09e-08	9.07812
SLCO1B3	1.46054	1.48699	5.83943	1.24e-08	6.21e-08	9.05896
XCL1	1.08796	1.76424	5.8344	1.27e-08	6.37e-08	9.03243
HOXA5	1.02119	1.59207	5.83164	1.29e-08	6.46e-08	9.0179
PCDH7	1.55173	3.8542	5.83142	1.29e-08	6.46e-08	9.01671
CHL1	-1.56014	1.65125	-5.83127	1.3e-08	6.47e-08	9.01591
SLC39A14	1.21922	4.89385	5.82581	1.33e-08	6.65e-08	8.98715
ERN2	-1.00405	0.470032	-5.81721	1.4e-08	6.94e-08	8.94186
ZP3	1.00746	2.9512	5.81506	1.41e-08	7.01e-08	8.93059
KRT5	1.54959	12.9964	5.81329	1.43e-08	7.07e-08	8.92126
ADAM19	1.44267	3.52249	5.81261	1.43e-08	7.1e-08	8.9177
TDO2	1.24462	1.78067	5.80458	1.5e-08	7.4e-08	8.87547
ARRDC4	1.19221	4.65284	5.80324	1.51e-08	7.45e-08	8.86843
ITGA11	1.49091	2.09823	5.80279	1.51e-08	7.47e-08	8.8661
SLC7A2	-1.40505	1.94664	-5.79758	1.56e-08	7.67e-08	8.83872
IL33	-1.95702	2.9625	-5.79552	1.57e-08	7.75e-08	8.82794
MTSS1	1.12458	5.4889	5.79476	1.58e-08	7.78e-08	8.82397
ADCY7	1.05563	2.90034	5.79427	1.58e-08	7.79e-08	8.82136
KCNK5	-1.07046	2.5647	-5.79334	1.59e-08	7.83e-08	8.81647
TMEM38A	-1.54166	2.6962	-5.78572	1.66e-08	8.13e-08	8.77656
RND1	-1.04518	1.64572	-5.78452	1.67e-08	8.18e-08	8.77028
SPTSSB	-1.44347	1.77283	-5.77661	1.74e-08	8.51e-08	8.72884
SLC28A3	1.40233	3.27687	5.76757	1.83e-08	8.91e-08	8.6816
NEBL	-1.16612	3.12195	-5.76471	1.86e-08	9.04e-08	8.66666
RBP7	-1.42177	2.71438	-5.76029	1.9e-08	9.24e-08	8.64357
MMP2	1.69696	7.23839	5.74961	2.01e-08	9.75e-08	8.58787
MLIP	-1.05984	1.31012	-5.74913	2.02e-08	9.77e-08	8.58536
DKK1	2.1378	3.36414	5.74478	2.07e-08	9.98e-08	8.5627
OBSCN	-1.26949	2.08149	-5.73626	2.16e-08	1.04e-07	8.51838
ANXA9	-1.23872	3.11856	-5.73062	2.23e-08	1.07e-07	8.48907
SEMA3C	1.46087	5.20877	5.72848	2.26e-08	1.08e-07	8.47792
ITGAX	1.14517	2.69177	5.72735	2.27e-08	1.09e-07	8.47207
GOLIM4	1.15313	5.29795	5.71798	2.39e-08	1.14e-07	8.42343
PKP1	1.53788	9.46585	5.71429	2.44e-08	1.16e-07	8.4043
ADGRF4	1.30514	4.48618	5.71409	2.44e-08	1.16e-07	8.40323
TMEM150C	-1.07255	1.99497	-5.70115	2.61e-08	1.24e-07	8.3362
FAM171A1	-1.2892	2.60574	-5.69704	2.67e-08	1.26e-07	8.31495
SIM2	-1.02286	1.27825	-5.69612	2.68e-08	1.27e-07	8.31017
MX1	1.63649	6.107	5.69514	2.7e-08	1.28e-07	8.30514
TNFSF10	1.28795	7.5814	5.69449	2.71e-08	1.28e-07	8.30175
FOLR3	1.80273	2.02023	5.69297	2.73e-08	1.29e-07	8.29387
SMTNL2	-1.69336	1.32777	-5.6906	2.76e-08	1.3e-07	8.28166
DUSP13	-1.5642	1.47571	-5.68711	2.82e-08	1.33e-07	8.26361
HOPX	-1.73365	4.47378	-5.67473	3.01e-08	1.41e-07	8.19972
SDK2	1.3745	2.75437	5.67356	3.03e-08	1.42e-07	8.19369
CXCL10	2.84836	6.64276	5.67239	3.05e-08	1.42e-07	8.18766
CXCL11	2.76807	4.25008	5.67097	3.07e-08	1.43e-07	8.18036
DDIT4L	-1.92953	1.90189	-5.66668	3.14e-08	1.46e-07	8.15825
GABRE	1.33003	2.80205	5.66493	3.17e-08	1.48e-07	8.14922
FABP5	1.81252	9.25337	5.66401	3.19e-08	1.48e-07	8.14449
KRT14	1.98743	13.6891	5.65657	3.31e-08	1.54e-07	8.10623
EMILIN2	1.06553	3.17914	5.65575	3.33e-08	1.55e-07	8.10202
TNFAIP6	1.54327	3.7807	5.65561	3.33e-08	1.55e-07	8.10131
IL4I1	1.31911	3.11265	5.6456	3.51e-08	1.63e-07	8.04987
C1S	1.24774	7.23142	5.63286	3.76e-08	1.73e-07	7.98453
NKD2	1.31813	2.9498	5.62912	3.83e-08	1.76e-07	7.96536
ABCA1	1.12964	3.84935	5.62653	3.89e-08	1.79e-07	7.95209
TGM3	-3.75027	4.90569	-5.62258	3.97e-08	1.82e-07	7.93187
IL12RB2	1.5051	2.50565	5.62232	3.97e-08	1.82e-07	7.93056
DPT	-1.80503	3.66913	-5.62199	3.98e-08	1.83e-07	7.92885
CXCR2	-1.30387	1.99511	-5.61525	4.13e-08	1.89e-07	7.8944
LAD1	1.14837	8.77904	5.61382	4.16e-08	1.9e-07	7.88707
AIF1L	-1.36667	3.68571	-5.60972	4.25e-08	1.94e-07	7.86612
SMTNL1	-1.65685	1.60167	-5.60696	4.31e-08	1.97e-07	7.85207
GSDMB	1.12099	2.22735	5.60003	4.47e-08	2.04e-07	7.8167
PAPLN	1.10643	3.06709	5.59942	4.48e-08	2.04e-07	7.8136
SYPL2	-1.47789	1.22019	-5.5991	4.49e-08	2.05e-07	7.81197
MMP28	1.59292	4.81978	5.59856	4.51e-08	2.05e-07	7.80917
LDOC1	-1.79283	3.7392	-5.59825	4.51e-08	2.05e-07	7.8076
ROR2	1.4396	2.65862	5.5914	4.68e-08	2.12e-07	7.77272
MUSTN1	-1.21663	0.834807	-5.58858	4.75e-08	2.15e-07	7.75837
ITGB6	1.5996	5.65454	5.58735	4.78e-08	2.16e-07	7.75207
ATP6V1C2	-1.35773	2.3519	-5.58698	4.79e-08	2.17e-07	7.7502
COL18A1	1.11348	6.05711	5.5825	4.9e-08	2.22e-07	7.72742
ANXA8L1	1.10536	3.9815	5.57854	5.01e-08	2.26e-07	7.70729
CDH11	1.57038	3.12969	5.56886	5.27e-08	2.37e-07	7.6581
HSPA12A	1.00644	2.35671	5.56785	5.3e-08	2.38e-07	7.65299
PHYHD1	-1.71268	2.33748	-5.56493	5.38e-08	2.41e-07	7.63818
TRPM2	1.11292	2.41765	5.56223	5.45e-08	2.45e-07	7.62447
HAPLN3	1.04941	4.49779	5.55827	5.57e-08	2.49e-07	7.60437
CXCL17	-2.33141	4.64488	-5.55603	5.63e-08	2.52e-07	7.59302
FCGR3A	1.66838	4.66541	5.55466	5.67e-08	2.53e-07	7.58609
IGFL2	1.8122	2.99124	5.55128	5.78e-08	2.58e-07	7.56896
LAMA4	1.26543	3.85537	5.55016	5.81e-08	2.59e-07	7.56329
KIAA1549L	1.1838	1.93038	5.54646	5.92e-08	2.64e-07	7.5446
SCD5	1.1549	4.06919	5.5464	5.93e-08	2.64e-07	7.54429
GIPC2	-1.08085	1.11874	-5.54421	5.99e-08	2.66e-07	7.53318
MYH2	-3.54527	2.94982	-5.54221	6.06e-08	2.69e-07	7.5231
MT-ND6	-1.08733	11.2504	-5.54205	6.06e-08	2.69e-07	7.52226
CD86	1.04241	3.25344	5.53775	6.2e-08	2.75e-07	7.50055
SLC17A9	1.01493	1.63401	5.53737	6.21e-08	2.75e-07	7.49865
GBP1	1.64909	6.15029	5.53642	6.24e-08	2.77e-07	7.49382
KRT84	-1.77467	1.16598	-5.53197	6.39e-08	2.83e-07	7.47134
CMA1	-1.053	0.97292	-5.52154	6.75e-08	2.98e-07	7.41872
SLC38A5	1.75342	5.53753	5.52045	6.79e-08	2.99e-07	7.41324
CDCA7	1.17424	3.90207	5.51189	7.1e-08	3.12e-07	7.37016
GSDMC	1.43816	5.5201	5.51167	7.1e-08	3.12e-07	7.36904
SEC14L2	1.17262	3.78595	5.50952	7.18e-08	3.15e-07	7.35823
GGT5	1.16774	3.70881	5.50892	7.21e-08	3.16e-07	7.35517
SCN4A	-1.21728	0.798243	-5.50833	7.23e-08	3.17e-07	7.3522
AC007906.2	-1.34927	1.93863	-5.50818	7.23e-08	3.17e-07	7.35148
AHR	1.07226	5.71255	5.50755	7.26e-08	3.18e-07	7.34832
MFAP4	-1.84876	4.06156	-5.5046	7.37e-08	3.23e-07	7.3335
PPFIA1	1.28025	4.40119	5.50354	7.41e-08	3.24e-07	7.32814
HK3	1.21847	2.13412	5.50201	7.47e-08	3.27e-07	7.32045
SMYD1	-1.73699	1.2679	-5.50033	7.54e-08	3.29e-07	7.31199
CLDN3	-1.68108	1.1134	-5.49983	7.56e-08	3.3e-07	7.30948
MYO1G	1.07795	2.59769	5.49979	7.56e-08	3.3e-07	7.30931
IL36A	-2.61055	2.6824	-5.49899	7.59e-08	3.31e-07	7.30526
CTTN	1.18538	7.41128	5.49622	7.7e-08	3.36e-07	7.29136
TGFB1I1	1.00837	3.5805	5.49569	7.72e-08	3.37e-07	7.28872
MEIS3	1.02851	2.17995	5.49375	7.8e-08	3.4e-07	7.27897
CSAG3	1.53585	1.54319	5.4871	8.07e-08	3.51e-07	7.24561
DMD	-1.01886	1.66106	-5.48454	8.18e-08	3.55e-07	7.23277
CILP	-1.44516	1.2655	-5.48218	8.28e-08	3.59e-07	7.22093
B4GALT4	1.00594	3.71452	5.47713	8.5e-08	3.68e-07	7.19567
MGP	-1.78957	4.76753	-5.47702	8.51e-08	3.68e-07	7.19511
MYH6	-1.12925	0.588636	-5.47059	8.79e-08	3.8e-07	7.16291
RUNX3	1.16923	4.21272	5.46959	8.84e-08	3.82e-07	7.15794
ORAOV1	1.17516	3.06242	5.46841	8.89e-08	3.84e-07	7.15204
KCNJ11	-1.04975	1.15892	-5.45501	9.53e-08	4.1e-07	7.08511
IGFBP6	1.87764	7.49814	5.45452	9.56e-08	4.11e-07	7.08265
HAP1	1.20988	1.72701	5.44309	1.01e-07	4.34e-07	7.02568
RASL11B	1.21409	2.03945	5.44234	1.02e-07	4.36e-07	7.02193
TNNC2	-3.05299	3.79978	-5.44211	1.02e-07	4.36e-07	7.02081
PCDH1	-1.00297	4.52019	-5.43956	1.03e-07	4.42e-07	7.00809
DUPD1	-1.01438	0.617434	-5.43932	1.03e-07	4.42e-07	7.00692
IFNE	1.00698	1.33378	5.43389	1.06e-07	4.54e-07	6.9799
RAI2	-1.13648	2.01226	-5.43372	1.06e-07	4.54e-07	6.97904
GLIS2	1.08817	3.70258	5.43357	1.06e-07	4.54e-07	6.97829
STRA6	1.34152	1.9734	5.43349	1.07e-07	4.54e-07	6.97791
ITGAV	1.24013	6.0658	5.4271	1.1e-07	4.68e-07	6.94615
MACC1	-1.08058	2.07697	-5.42587	1.11e-07	4.71e-07	6.94001
FNDC1	1.81948	2.99298	5.41792	1.15e-07	4.89e-07	6.90054
MICALCL	1.24342	2.7896	5.41702	1.16e-07	4.91e-07	6.89607
PTPRZ1	1.43545	4.5093	5.41057	1.2e-07	5.06e-07	6.86411
ADAM17	1.07439	4.54506	5.4099	1.2e-07	5.08e-07	6.86078
DLX5	1.30883	3.79518	5.40902	1.21e-07	5.09e-07	6.85644
DUSP6	1.08492	5.78296	5.39899	1.27e-07	5.34e-07	6.80676
CAMK2B	-1.03084	0.91903	-5.39728	1.28e-07	5.39e-07	6.79832
ISG20	1.10671	3.61464	5.39708	1.28e-07	5.39e-07	6.79733
SCARF2	1.22502	2.79631	5.39708	1.28e-07	5.39e-07	6.79733
ATP6V1B1	-1.32907	1.12564	-5.39634	1.29e-07	5.41e-07	6.79367
OGN	-1.30772	1.14435	-5.38421	1.37e-07	5.73e-07	6.73376
PRELP	-1.53375	2.41758	-5.37271	1.45e-07	6.06e-07	6.67706
ITM2C	1.09585	6.16286	5.37251	1.46e-07	6.06e-07	6.67606
DKK3	1.21188	5.88759	5.35595	1.58e-07	6.57e-07	6.59459
MYOM2	-1.40319	1.51182	-5.35364	1.6e-07	6.64e-07	6.58324
SDS	1.24591	2.47209	5.35344	1.61e-07	6.65e-07	6.58225
PTAFR	1.00302	4.35296	5.35254	1.61e-07	6.67e-07	6.57783
GDPD2	1.85284	2.87569	5.35249	1.61e-07	6.67e-07	6.57762
P2RY6	1.19748	2.83342	5.3509	1.63e-07	6.72e-07	6.56977
TNFAIP3	1.20036	5.67253	5.3508	1.63e-07	6.73e-07	6.5693
COX6B2	1.03387	1.47066	5.3487	1.64e-07	6.79e-07	6.55899
ZNF853	-1.09042	1.67557	-5.34642	1.66e-07	6.86e-07	6.54779
GAS7	-1.09857	2.94097	-5.34574	1.67e-07	6.88e-07	6.54449
LFNG	1.08359	4.67002	5.34331	1.69e-07	6.96e-07	6.53255
STEAP1	1.16626	4.46853	5.34296	1.69e-07	6.98e-07	6.53085
GDPD3	-1.40363	3.28669	-5.34259	1.7e-07	6.99e-07	6.52901
PDGFB	1.0315	4.00869	5.3331	1.78e-07	7.29e-07	6.48254
COX6A2	-2.84486	2.7296	-5.32722	1.83e-07	7.49e-07	6.45374
IRS1	1.07475	4.20408	5.32675	1.84e-07	7.51e-07	6.45146
ECHDC3	-1.59735	3.11934	-5.32672	1.84e-07	7.51e-07	6.45131
ICAM1	1.36164	5.57556	5.32403	1.86e-07	7.6e-07	6.43815
SAMD9L	1.35471	3.87113	5.31712	1.93e-07	7.86e-07	6.40437
PRR5L	1.00209	2.53377	5.3112	1.99e-07	8.08e-07	6.37551
SLAMF9	1.23132	1.61607	5.30997	2e-07	8.13e-07	6.36949
PLEKHG4B	1.03993	1.38875	5.30702	2.03e-07	8.24e-07	6.35509
ACPP	-1.22433	2.73853	-5.30545	2.05e-07	8.3e-07	6.34745
SOD3	-1.17721	3.65908	-5.30473	2.06e-07	8.33e-07	6.34394
SCARA3	-1.28564	3.75709	-5.30468	2.06e-07	8.33e-07	6.34368
KYNU	1.36196	2.40942	5.3028	2.08e-07	8.41e-07	6.33454
COL17A1	1.77434	8.81949	5.29901	2.12e-07	8.56e-07	6.31605
COL8A1	1.51172	2.90543	5.29567	2.15e-07	8.69e-07	6.29982
ETV4	1.14721	4.19745	5.29521	2.16e-07	8.71e-07	6.29756
TBX18	1.03779	1.60913	5.29354	2.17e-07	8.78e-07	6.28946
TWIST1	1.13163	3.68808	5.29201	2.19e-07	8.84e-07	6.28199
TRIM55	-1.13671	1.00027	-5.29146	2.2e-07	8.86e-07	6.27932
IQCG	1.12764	2.62589	5.28796	2.24e-07	9.01e-07	6.26233
AGT	-1.41341	1.96092	-5.28215	2.3e-07	9.26e-07	6.2341
NRAP	-2.73559	2.31149	-5.27889	2.34e-07	9.4e-07	6.21827
BTN3A3	1.00893	3.82436	5.27622	2.37e-07	9.52e-07	6.20528
EMILIN1	1.57206	4.70085	5.27493	2.39e-07	9.57e-07	6.19906
GALNT12	-1.11863	2.60654	-5.27301	2.41e-07	9.66e-07	6.18971
SYNM	-1.32313	2.97505	-5.26424	2.52e-07	1.01e-06	6.14723
SLC6A2	1.21419	1.72107	5.25281	2.67e-07	1.06e-06	6.09195
ANTXR2	1.16341	3.31735	5.2483	2.73e-07	1.08e-06	6.07015
LIMCH1	-1.34862	2.79291	-5.24045	2.84e-07	1.13e-06	6.03223
CDH13	1.16913	3.87367	5.238	2.87e-07	1.14e-06	6.02046
[truncated: 394 more rows]
