# Supplementary material for: Upregulation of IGF2BP2 Promotes Oral Squamous Cell Carcinoma Progression That Is Related to Cell Proliferation, Metastasis and Tumor-Infiltrating Immune Cells
Source: Front Oncol. 2022 Mar 1;12:809589. doi: 10.3389/fonc.2022.809589 (PMC8921988; doi:10.3389/fonc.2022.809589)
Supplement: Supplementary Data Sheet 4 — DEGs between OSCC and normal samples in the GSE30784 dataset. [file DataSheet_4.xlsx]

## Sheet: GSE30784diffLab
Genes	logFC	AveExpr	t	P.Value	adj.P.Val	B
LOC284825	-3.1038	2.95997	-24.4622	1.6e-63	1.86e-59	133.934
COL1A1	2.95834	13.1425	24.0895	1.74e-62	1.36e-58	131.574
C21orf15	-4.48507	3.8292	-23.6438	3.1e-61	1.81e-57	128.73
ATP6V0A4	-4.07482	3.77296	-23.3337	2.34e-60	1.07e-56	126.735
ANKRD20A11P	-4.52073	7.01004	-23.3081	2.76e-60	1.07e-56	126.569
COL4A1	3.53197	10.2162	22.7031	1.47e-58	4.9e-55	122.641
MMP1	9.08019	10.2484	22.2112	3.85e-57	1.12e-53	119.413
C2orf54	-3.13332	5.82862	-20.4885	4.47e-52	1.16e-48	107.873
SLC8A1-AS1	-3.90724	3.46083	-20.4376	6.34e-52	1.39e-48	107.526
LOC100506098	-4.53941	3.93953	-20.433	6.55e-52	1.39e-48	107.495
LOC441178	-5.75715	5.00957	-20.347	1.18e-51	2.15e-48	106.909
TCP11L2	-3.09715	4.20609	-20.3453	1.2e-51	2.15e-48	106.897
COL4A2	3.23942	10.327	20.1537	4.49e-51	7.48e-48	105.589
ADAMTS2	5.13625	7.71237	19.7871	5.69e-50	8.85e-47	103.074
WDR66	4.8276	6.78654	19.6205	1.81e-49	2.64e-46	101.927
FMO9P	-4.01812	3.44713	-19.6067	1.99e-49	2.74e-46	101.832
GREM1	5.14288	8.5014	19.5726	2.53e-49	3.28e-46	101.596
PADI1	-2.4099	5.22142	-19.557	2.82e-49	3.37e-46	101.488
NTRK3	-2.46387	3.05855	-19.5538	2.88e-49	3.37e-46	101.467
ETNK2	-3.73919	3.49513	-19.5287	3.44e-49	3.82e-46	101.293
LOXL2	4.24764	7.36727	19.3035	1.66e-48	1.76e-45	99.7344
VIT	-2.96572	3.3665	-19.2643	2.18e-48	2.21e-45	99.4625
CAPN5	-2.45619	4.41727	-19.2426	2.54e-48	2.38e-45	99.3124
SERPINH1	3.68849	8.56388	19.2418	2.55e-48	2.38e-45	99.3068
JUP	4.00783	13.459	19.1882	3.71e-48	3.34e-45	98.9346
C15orf62	-3.44765	3.92504	-19.156	4.66e-48	4.03e-45	98.7105
FLG-AS1	-2.9785	4.05754	-18.9696	1.72e-47	1.44e-44	97.4144
COL3A1	3.00903	14.2102	18.7909	6.06e-47	4.88e-44	96.1675
RBM20	-3.26237	3.64824	-18.7068	1.1e-46	8.54e-44	95.5798
PLAU	4.64715	8.6297	18.5253	3.96e-46	2.98e-43	94.3094
COL6A3	3.31525	11.822	18.4907	5.05e-46	3.69e-43	94.0667
MLLT4-AS1	-1.71793	3.1626	-18.3658	1.22e-45	8.66e-43	93.19
TPBG	2.04281	10.3512	18.3608	1.27e-45	8.71e-43	93.1545
MMP12	6.53066	9.3062	18.1956	4.09e-45	2.73e-42	91.993
COX10-AS1	-1.65149	3.21574	-17.9856	1.82e-44	1.18e-41	90.5123
CAB39L	-2.7845	5.54859	-17.8995	3.37e-44	2.13e-41	89.904
CDH3	3.71456	9.858	17.8437	5.02e-44	3.08e-41	89.5095
RFK	-1.77579	8.76368	-17.7717	8.38e-44	5.02e-41	89.0005
SLC6A4	-2.44293	4.21401	-17.7636	8.88e-44	5.19e-41	88.9429
KLB	-1.67606	2.83134	-17.7317	1.12e-43	6.36e-41	88.7168
NUCB2	-2.45282	10.0819	-17.5212	5.03e-43	2.79e-40	87.2247
BARX2	-2.53402	3.55245	-17.5027	5.74e-43	3.12e-40	87.0935
CTHRC1	4.60659	10.0214	17.495	6.06e-43	3.22e-40	87.0391
NOVA1	-2.48047	3.0654	-17.4443	8.72e-43	4.53e-40	86.6786
UBL3	-1.53714	9.84735	-17.4402	8.98e-43	4.56e-40	86.6495
MYZAP	-3.83701	5.83478	-17.4317	9.55e-43	4.74e-40	86.5889
OR7E14P	-2.72209	3.39164	-17.3879	1.31e-42	6.36e-40	86.2779
SCIN	-4.77445	5.02978	-17.3777	1.41e-42	6.7e-40	86.2052
MPC1	-1.67119	8.09916	-17.3667	1.52e-42	7.1e-40	86.1274
BTC	-2.54856	3.62116	-17.3168	2.18e-42	9.97e-40	85.7719
LUM	2.36556	12.707	17.2886	2.66e-42	1.2e-39	85.5718
HCG22	-3.25152	3.59337	-17.2401	3.77e-42	1.66e-39	85.2261
TRIP10	-1.80116	7.83379	-17.1989	5.07e-42	2.19e-39	84.933
SH3BGRL2	-4.61052	5.97825	-17.1352	8.02e-42	3.4e-39	84.4793
SERPINE1	6.04893	7.61707	17.0541	1.44e-41	5.99e-39	83.9009
EHD3	-2.62359	6.38555	-17.0476	1.51e-41	6.17e-39	83.8545
TMEM184B	1.34395	7.17892	17.0403	1.59e-41	6.39e-39	83.8022
CEBPB	1.78601	11.8121	16.8558	5.99e-41	2.37e-38	82.4845
MFAP2	4.05895	7.92369	16.7024	1.81e-40	7.05e-38	81.3873
MINPP1	1.81283	7.04321	16.6857	2.04e-40	7.83e-38	81.268
SNORA68	-2.20873	2.75663	-16.6622	2.42e-40	9.12e-38	81.0999
MYO1B	2.90221	10.1333	16.655	2.55e-40	9.46e-38	81.0481
RMND5B	-2.24796	6.96662	-16.6443	2.76e-40	1.01e-37	80.9712
INHBA	5.75283	8.91966	16.6185	3.32e-40	1.19e-37	80.7871
MIR6778	-1.70071	8.15603	-16.6071	3.61e-40	1.28e-37	80.7048
ST3GAL4	-1.67482	4.95444	-16.5674	4.8e-40	1.67e-37	80.4208
OBFC1	-1.94653	8.21809	-16.5653	4.88e-40	1.67e-37	80.4057
COL5A2	3.7636	10.4097	16.558	5.14e-40	1.74e-37	80.3532
COLGALT1	1.12625	6.83901	16.447	1.15e-39	3.83e-37	79.5574
SYTL4	-2.92905	4.33656	-16.4326	1.27e-39	4.19e-37	79.4539
WISP1	4.30519	6.52374	16.4293	1.3e-39	4.23e-37	79.4304
ADAM12	4.85778	6.43571	16.3667	2.05e-39	6.56e-37	78.9814
PXDN	3.54312	8.14658	16.3484	2.34e-39	7.39e-37	78.8497
GREM2	-3.52158	3.46649	-16.3364	2.55e-39	7.95e-37	78.7638
SLC37A1	-1.8189	5.54936	-16.3113	3.06e-39	9.41e-37	78.5836
IFI6	4.88788	8.28614	16.2757	3.96e-39	1.2e-36	78.328
LAMC2	5.00429	9.03487	16.1941	7.16e-39	2.14e-36	77.7414
CRTAC1	-2.04929	3.77642	-16.1818	7.83e-39	2.31e-36	77.6534
CPPED1	-1.60869	7.98536	-16.1339	1.11e-38	3.23e-36	77.3087
TJP3	-2.73246	4.64566	-16.1249	1.18e-38	3.41e-36	77.2442
MTMR10	-1.55209	7.76507	-16.0753	1.69e-38	4.83e-36	76.8874
PLA2G7	3.59932	6.90835	16.0267	2.41e-38	6.78e-36	76.5377
FNDC3B	2.0913	9.95303	16.0088	2.75e-38	7.63e-36	76.4087
ENAH	2.57144	9.97435	15.8576	8.23e-38	2.24e-35	75.3203
TRAM2	1.9505	7.61672	15.8575	8.24e-38	2.24e-35	75.3194
ZNF823	-1.77619	6.513	-15.8188	1.09e-37	2.93e-35	75.0409
MIR6890	-1.15444	10.572	-15.7209	2.22e-37	5.9e-35	74.3349
HOMER3	2.48366	6.80226	15.7147	2.33e-37	6.1e-35	74.2901
PMM1	-1.49824	6.69653	-15.697	2.64e-37	6.86e-35	74.1626
MLLT4	-1.51084	9.78841	-15.6528	3.65e-37	9.36e-35	73.8437
REEP6	-1.94978	2.84798	-15.6489	3.75e-37	9.52e-35	73.8159
ZNF844	-2.27791	3.46291	-15.6461	3.83e-37	9.61e-35	73.7955
C1orf177	-2.41209	3.26437	-15.6315	4.26e-37	1.05e-34	73.6905
ANKRD20A1	-5.37501	6.76382	-15.6306	4.29e-37	1.05e-34	73.6838
FAP	4.73607	6.64479	15.6295	4.32e-37	1.05e-34	73.676
CHP1	-1.02582	10.4838	-15.625	4.46e-37	1.07e-34	73.6438
IFNGR1	1.2826	11.6656	15.5922	5.67e-37	1.35e-34	73.4068
SLC13A4	-1.61696	2.97613	-15.5829	6.06e-37	1.43e-34	73.3394
SPARC	2.6693	12.1427	15.5761	6.37e-37	1.49e-34	73.2906
ADH1B	-4.24926	4.42644	-15.5556	7.39e-37	1.71e-34	73.143
CLIC4	1.52039	10.8021	15.5201	9.57e-37	2.19e-34	72.887
GPD1L	-3.42848	6.73047	-15.5085	1.04e-36	2.36e-34	72.8027
KRT78	-5.17272	8.62419	-15.4912	1.18e-36	2.65e-34	72.6778
BID	2.26186	6.93861	15.4809	1.27e-36	2.83e-34	72.6037
SLC4A4	-2.20378	3.05169	-15.4738	1.34e-36	2.95e-34	72.5522
TPCN1	-1.61227	7.51072	-15.4707	1.37e-36	2.99e-34	72.5298
SMIM5	-3.51018	4.9496	-15.4592	1.49e-36	3.22e-34	72.4468
SOCS3	3.09248	8.72844	15.4368	1.76e-36	3.76e-34	72.285
TGFB1	2.57798	7.57555	15.4272	1.88e-36	3.99e-34	72.2161
FMNL2	2.00329	8.71241	15.4112	2.11e-36	4.45e-34	72.1008
COL16A1	2.08398	8.14542	15.4057	2.2e-36	4.59e-34	72.0606
MSN	1.76426	11.6603	15.3928	2.42e-36	5e-34	71.9678
PLAUR	3.02538	7.38586	15.3876	2.51e-36	5.14e-34	71.9299
CAST	-1.25156	11.328	-15.3833	2.59e-36	5.26e-34	71.8989
ETFDH	-1.66749	7.31338	-15.3803	2.65e-36	5.33e-34	71.877
C1QTNF7	-2.40841	3.67041	-15.3631	3e-36	5.99e-34	71.7531
ACOX1	-1.4055	8.4162	-15.3391	3.57e-36	7.06e-34	71.5801
PAQR8	-1.71225	5.6995	-15.3371	3.63e-36	7.06e-34	71.5654
LINC00551	-1.53881	3.40572	-15.337	3.63e-36	7.06e-34	71.5645
LOC283278	-2.51857	5.30599	-15.3225	4.04e-36	7.79e-34	71.4595
AP001347.6	-1.74743	2.88299	-15.2687	5.97e-36	1.14e-33	71.0715
SMDT1	-1.37142	9.67802	-15.2614	6.3e-36	1.2e-33	71.0186
MAMDC2	-4.34421	6.73482	-15.2595	6.39e-36	1.2e-33	71.0045
SIRPA	1.9372	7.50474	15.2389	7.42e-36	1.39e-33	70.8558
POSTN	5.03886	11.294	15.2344	7.67e-36	1.41e-33	70.823
NDNF	-2.50331	3.4944	-15.234	7.69e-36	1.41e-33	70.8202
E2F3	1.34112	7.14617	15.2252	8.2e-36	1.49e-33	70.757
AGTRAP	1.56765	7.76064	15.2013	9.75e-36	1.77e-33	70.5845
SLC39A6	1.44317	11.3071	15.1817	1.12e-35	2.02e-33	70.4429
SLC35C1	-1.65736	6.53619	-15.1682	1.24e-35	2.21e-33	70.3448
CXCL8	5.57319	9.17713	15.1428	1.49e-35	2.64e-33	70.1612
LAMB4	-2.61389	3.65103	-15.1179	1.79e-35	3.14e-33	69.9815
CLYBL	-1.77132	4.19274	-15.0963	2.1e-35	3.65e-33	69.8255
CLEC3B	-3.71379	7.2615	-15.0624	2.68e-35	4.64e-33	69.5801
ENDOU	-5.27523	5.65301	-15.0523	2.89e-35	4.96e-33	69.5074
PP14571	-2.00716	3.25236	-15.0295	3.41e-35	5.78e-33	69.3423
LAMB1	2.13015	9.70374	15.0295	3.41e-35	5.78e-33	69.342
AADAC	-3.4919	3.78238	-15.0161	3.76e-35	6.32e-33	69.2452
CGNL1	-4.07781	4.96169	-15.0134	3.84e-35	6.4e-33	69.2257
FSCN1	2.28038	8.85797	15.0046	4.09e-35	6.78e-33	69.162
FNDC4	-1.5349	3.42539	-15.0003	4.22e-35	6.94e-33	69.1312
IL36A	-4.33465	4.68832	-14.9927	4.46e-35	7.29e-33	69.0759
NFIL3	2.04323	8.33886	14.9312	6.99e-35	1.13e-32	68.6311
PGAP3	-1.63531	6.06805	-14.931	7e-35	1.13e-32	68.6298
SLC39A14	2.46925	8.69185	14.9184	7.67e-35	1.23e-32	68.5391
COBL	-3.11529	3.29185	-14.9049	8.47e-35	1.34e-32	68.441
ITGAV	1.67119	11.8474	14.8984	8.88e-35	1.4e-32	68.3939
TNC	3.19923	10.7112	14.8826	9.96e-35	1.56e-32	68.2798
SAMD5	-2.90265	5.02819	-14.8799	1.02e-34	1.58e-32	68.2606
FUT6	-2.92084	7.22166	-14.8462	1.3e-34	2.01e-32	68.0166
YWHAH	1.30032	8.29761	14.8427	1.33e-34	2.05e-32	67.9913
TNFRSF12A	3.60543	7.64607	14.8353	1.41e-34	2.14e-32	67.9374
RP11-250B2.3	-1.41127	2.76825	-14.8345	1.41e-34	2.14e-32	67.9321
MMP3	6.65599	8.43263	14.8339	1.42e-34	2.14e-32	67.9276
XPR1	1.86869	8.15054	14.8332	1.43e-34	2.14e-32	67.9226
PSCA	-3.90468	6.14433	-14.7972	1.86e-34	2.76e-32	67.6623
SORT1	-2.10536	8.12284	-14.7959	1.87e-34	2.77e-32	67.6528
SASH1	-2.40547	9.4026	-14.7842	2.04e-34	3e-32	67.5682
GGT6	-3.0728	4.85417	-14.782	2.07e-34	3.03e-32	67.5524
THY1	2.76187	7.28786	14.7769	2.15e-34	3.12e-32	67.5153
SHROOM3	-2.56061	5.73993	-14.7394	2.83e-34	4.08e-32	67.244
C5orf66-AS1	-3.26997	5.9047	-14.7257	3.13e-34	4.48e-32	67.1444
NT5C2	-1.33528	10.3912	-14.7092	3.53e-34	5.02e-32	67.0253
ARHGEF10L	-1.43394	6.63758	-14.7058	3.62e-34	5.12e-32	67.0008
CD276	1.89144	7.22966	14.6844	4.23e-34	5.95e-32	66.8457
RANBP9	-1.36239	10.8902	-14.6718	4.64e-34	6.48e-32	66.7547
TNFAIP6	4.13156	7.14134	14.6671	4.8e-34	6.66e-32	66.7211
MGST2	-1.70128	9.09291	-14.6427	5.73e-34	7.92e-32	66.5442
FCGR2A	2.31764	7.7423	14.6279	6.38e-34	8.77e-32	66.4373
LOC100996643	2.54349	7.43421	14.6211	6.71e-34	9.16e-32	66.3879
MICAL2	2.79849	8.36055	14.6181	6.86e-34	9.31e-32	66.3662
TGIF1	1.90892	8.82275	14.6071	7.43e-34	1e-31	66.2867
KIAA0232	-1.23208	8.5998	-14.573	9.53e-34	1.28e-31	66.0397
COL8A1	4.17212	7.54931	14.5696	9.77e-34	1.3e-31	66.0155
MYRIP	-2.16215	4.0013	-14.5633	1.02e-33	1.36e-31	65.9699
SFTA2	-2.58695	3.45829	-14.5322	1.28e-33	1.69e-31	65.7449
CLDN11	-2.91745	5.72503	-14.5055	1.56e-33	2.05e-31	65.5514
SMPD2	-1.34478	5.41724	-14.5008	1.61e-33	2.11e-31	65.5172
SLC16A1	3.1843	8.67391	14.4912	1.73e-33	2.25e-31	65.4482
TNFAIP3	2.14802	9.97352	14.4794	1.89e-33	2.43e-31	65.3622
PDPN	3.11712	8.57366	14.4467	2.4e-33	3.07e-31	65.1255
MTHFD2	1.27808	9.91017	14.4277	2.75e-33	3.51e-31	64.9883
LOC100507221	-1.86378	3.16235	-14.4116	3.1e-33	3.93e-31	64.8714
ISG15	3.9818	10.6742	14.3863	3.72e-33	4.7e-31	64.6883
PHC1	-1.35109	6.28644	-14.3707	4.17e-33	5.24e-31	64.5756
PPP1R3C	-4.69115	7.41728	-14.3654	4.34e-33	5.41e-31	64.5374
TP53INP2	-2.44188	8.42629	-14.3479	4.93e-33	6.12e-31	64.4104
HOXC6	3.71756	5.68579	14.3367	5.35e-33	6.61e-31	64.3294
CHST11	2.82225	6.73735	14.3342	5.44e-33	6.69e-31	64.3115
GALNT12	-3.60166	6.80805	-14.319	6.08e-33	7.44e-31	64.2014
AX746755	-2.40941	4.88904	-14.3015	6.91e-33	8.41e-31	64.0748
ERF	1.48922	6.05202	14.296	7.2e-33	8.71e-31	64.0349
TAB3	-1.15488	8.55881	-14.2908	7.47e-33	9e-31	63.9972
PLXNA1	1.76274	8.65489	14.2744	8.42e-33	1.01e-30	63.8787
TTC9	-2.88347	5.97783	-14.258	9.49e-33	1.13e-30	63.7603
SYT8	-1.66897	4.62178	-14.2573	9.54e-33	1.13e-30	63.7552
CXCL1	4.18151	7.7892	14.2527	9.87e-33	1.16e-30	63.7215
C4orf48	2.0031	6.44413	14.2323	1.15e-32	1.34e-30	63.5741
STRADB	-1.24791	6.54934	-14.1942	1.51e-32	1.76e-30	63.2983
CHPF2	1.476	6.31492	14.1715	1.78e-32	2.06e-30	63.1342
KALRN	-1.67073	5.91165	-14.1649	1.87e-32	2.15e-30	63.0861
CDK4	1.05934	9.08341	14.1529	2.04e-32	2.34e-30	62.9995
RAB32	1.77387	7.31884	14.1455	2.16e-32	2.46e-30	62.9457
C12orf75	2.77495	8.67565	14.1171	2.65e-32	3.01e-30	62.7403
EPHX2	-2.85535	4.54797	-14.1111	2.77e-32	3.13e-30	62.6971
AIF1L	-3.4577	6.65105	-14.0908	3.22e-32	3.58e-30	62.5503
ESPL1	-2.0445	6.89797	-14.0904	3.22e-32	3.58e-30	62.5476
ACPP	-3.81251	6.4606	-14.0887	3.27e-32	3.61e-30	62.535
LOX	3.28591	7.97987	14.0823	3.42e-32	3.77e-30	62.4887
PLOD3	1.80537	7.6142	14.0773	3.55e-32	3.87e-30	62.4525
TNFRSF10B	1.47516	9.24297	14.0772	3.55e-32	3.87e-30	62.4516
CRISP3	-7.34362	6.63334	-14.0602	4.02e-32	4.35e-30	62.3286
EMP1	-2.00148	13.3513	-14.0599	4.03e-32	4.35e-30	62.3266
ECM1	-3.1589	10.2736	-14.0222	5.3e-32	5.71e-30	62.0537
PPCDC	-1.48628	4.68834	-14.0076	5.9e-32	6.32e-30	61.9479
ABL2	1.90739	6.8819	13.9604	8.32e-32	8.87e-30	61.6072
PSMB2	1.17195	10.5745	13.9495	9.01e-32	9.55e-30	61.5278
SPNS2	-3.1801	5.88848	-13.9491	9.04e-32	9.55e-30	61.525
DBNDD1	-1.54338	3.03279	-13.9445	9.35e-32	9.83e-30	61.492
MYOC	-2.19268	3.19179	-13.9403	9.64e-32	1.01e-29	61.4616
LRRC8D	1.54513	9.10736	13.9155	1.15e-31	1.2e-29	61.2821
TTYH3	2.00113	5.18762	13.9105	1.2e-31	1.24e-29	61.2458
PMEPA1	3.2421	8.29956	13.9018	1.28e-31	1.32e-29	61.1828
FAM189A2	-2.23989	3.33673	-13.8852	1.44e-31	1.48e-29	61.0627
TMEM100	-2.45179	3.72098	-13.8759	1.54e-31	1.58e-29	60.9954
COL13A1	2.39949	5.28366	13.8749	1.55e-31	1.58e-29	60.9882
PHACTR4	-1.19668	8.72014	-13.8708	1.6e-31	1.62e-29	60.9591
MB21D2	1.69225	6.65894	13.87	1.61e-31	1.63e-29	60.9532
FAM221A	-2.20431	4.5991	-13.8626	1.7e-31	1.71e-29	60.8991
TNXA	-3.29281	5.68209	-13.8548	1.8e-31	1.8e-29	60.8429
MGLL	-2.56247	8.52453	-13.8506	1.85e-31	1.85e-29	60.8127
CRYM	-3.64213	4.1994	-13.85	1.86e-31	1.85e-29	60.8084
ANXA9	-4.00802	4.71715	-13.8476	1.89e-31	1.87e-29	60.7912
ALDH9A1	-1.46256	10.0663	-13.8414	1.98e-31	1.95e-29	60.7461
SNX31	-3.70054	5.07839	-13.8377	2.04e-31	2e-29	60.7195
F2RL2	3.14853	6.80889	13.8176	2.36e-31	2.3e-29	60.5742
TYMP	2.47214	8.22175	13.8168	2.37e-31	2.31e-29	60.5685
AAED1	1.66209	7.11703	13.8151	2.4e-31	2.33e-29	60.556
GNA12	1.47456	7.71374	13.813	2.44e-31	2.35e-29	60.5411
SERPINB11	-4.92474	5.02579	-13.8097	2.5e-31	2.4e-29	60.5166
LRRFIP2	-1.18546	7.78785	-13.8089	2.51e-31	2.41e-29	60.5109
SH3PXD2B	1.85438	7.81265	13.7963	2.75e-31	2.62e-29	60.4203
GCHFR	-2.78638	5.69467	-13.7954	2.77e-31	2.63e-29	60.4135
AC007292.3	-1.14411	3.87826	-13.7912	2.86e-31	2.7e-29	60.3834
FBLIM1	2.32743	8.38161	13.7795	3.11e-31	2.93e-29	60.2984
ANKRD20A12P	-1.66114	2.91022	-13.7752	3.21e-31	3.01e-29	60.2678
MIR4680	-1.36389	11.1244	-13.7537	3.76e-31	3.51e-29	60.1117
COL1A2	2.50481	13.1846	13.7513	3.82e-31	3.56e-29	60.0949
NAGK	-1.36584	10.4514	-13.7421	4.09e-31	3.79e-29	60.0285
PLOD1	1.60823	7.65533	13.7261	4.6e-31	4.24e-29	59.9122
LPIN1	-2.28187	7.59153	-13.7221	4.73e-31	4.35e-29	59.8833
C15orf59	-1.57762	3.87149	-13.7087	5.22e-31	4.78e-29	59.7867
EDAR	-1.64658	3.5519	-13.7059	5.32e-31	4.86e-29	59.7666
HSBP1	-1.08853	11.429	-13.7022	5.47e-31	4.97e-29	59.7398
PEG3	-3.89289	5.10016	-13.7006	5.54e-31	5.01e-29	59.728
COL27A1	2.06448	8.26235	13.6834	6.27e-31	5.66e-29	59.6039
PRDX6	-1.0614	11.5471	-13.6699	6.92e-31	6.22e-29	59.506
DRAM1	1.85031	7.10353	13.6663	7.11e-31	6.36e-29	59.4801
ITGA6	1.86344	11.0474	13.6538	7.78e-31	6.94e-29	59.39
IFI16	1.17807	11.7392	13.6249	9.61e-31	8.52e-29	59.1811
ZFAND2B	-1.11254	7.18524	-13.6245	9.63e-31	8.52e-29	59.1784
FAM149A	-1.62267	3.93437	-13.6121	1.05e-30	9.29e-29	59.0885
IGSF10	-2.67876	4.55816	-13.6062	1.1e-30	9.66e-29	59.0463
LYVE1	-2.83455	5.01565	-13.5948	1.2e-30	1.05e-28	58.9639
TPRN	-1.13766	4.32212	-13.5928	1.21e-30	1.06e-28	58.9494
OSMR	1.65682	9.21795	13.5722	1.41e-30	1.22e-28	58.8003
CDH11	3.14992	9.14682	13.5704	1.43e-30	1.24e-28	58.7873
AGRN	1.87145	6.67944	13.5516	1.64e-30	1.41e-28	58.6513
ABCD3	-1.04551	9.80906	-13.5463	1.7e-30	1.46e-28	58.6131
GSTM5	-1.10989	3.63794	-13.5419	1.76e-30	1.5e-28	58.5814
ANXA11	-1.22562	10.6156	-13.5354	1.84e-30	1.57e-28	58.5346
PHLDB2	2.22322	9.49725	13.5039	2.32e-30	1.97e-28	58.3072
FAM129B	-1.7256	9.73659	-13.501	2.37e-30	2e-28	58.2859
CDC25B	1.62893	8.72404	13.4976	2.43e-30	2.05e-28	58.2616
FIG4	-1.08553	6.68316	-13.4963	2.45e-30	2.06e-28	58.2523
FAM3D	-5.1985	6.20672	-13.4838	2.69e-30	2.25e-28	58.162
LOC646014	-1.58486	4.36642	-13.4797	2.77e-30	2.31e-28	58.132
THBS1	2.73564	9.63964	13.4684	3e-30	2.5e-28	58.0507
IFI30	2.29975	10.6057	13.4567	3.27e-30	2.71e-28	57.9659
ACOT9	1.64919	8.48032	13.4313	3.94e-30	3.25e-28	57.7829
BMP1	2.3326	6.3747	13.4295	3.99e-30	3.28e-28	57.77
MSANTD3	1.9106	7.58596	13.4198	4.28e-30	3.51e-28	57.6998
KLHL5	1.51545	8.90893	13.4138	4.47e-30	3.65e-28	57.6566
KAT2B	-1.98739	8.43332	-13.4114	4.55e-30	3.7e-28	57.639
ELOVL6	-2.37757	5.87483	-13.4069	4.7e-30	3.81e-28	57.6069
SECISBP2L	-1.09311	8.19505	-13.4047	4.78e-30	3.86e-28	57.5911
ITGB4	1.90524	9.02453	13.4023	4.86e-30	3.91e-28	57.5733
ANKRD35	-2.82331	6.38892	-13.3845	5.53e-30	4.44e-28	57.4453
COL5A1	3.43873	9.19562	13.3742	5.96e-30	4.77e-28	57.3708
LRRC15	4.06373	6.60613	13.3728	6.03e-30	4.79e-28	57.3603
TMOD3	-1.21713	9.83873	-13.3726	6.03e-30	4.79e-28	57.359
SLC25A23	-2.11641	6.56042	-13.3629	6.47e-30	5.12e-28	57.2894
PAIP2B	-2.37461	4.68275	-13.3265	8.44e-30	6.66e-28	57.0265
LEPR	-2.87467	8.79351	-13.2951	1.06e-29	8.34e-28	56.7998
COL7A1	1.99899	7.61003	13.294	1.07e-29	8.37e-28	56.7923
FUT3	-2.92266	7.01629	-13.2912	1.09e-29	8.52e-28	56.7717
PTPRK	1.35885	9.86947	13.2878	1.12e-29	8.7e-28	56.7474
CDKN2AIP	-1.48196	7.38441	-13.2724	1.25e-29	9.67e-28	56.6362
NID2	2.83429	7.69433	13.2407	1.57e-29	1.21e-27	56.4078
TMEM120A	-1.42767	6.44353	-13.2385	1.6e-29	1.23e-27	56.3916
SLC16A6	-2.82213	6.43103	-13.2362	1.63e-29	1.24e-27	56.3752
ZNF532	1.34278	7.67212	13.2177	1.86e-29	1.42e-27	56.2417
MMP9	3.95723	8.51459	13.2136	1.92e-29	1.45e-27	56.2125
ARHGAP27	-1.61517	7.64802	-13.2112	1.95e-29	1.47e-27	56.1951
CEBPD	1.39176	11.3644	13.2062	2.02e-29	1.52e-27	56.1591
C5AR1	2.5933	5.7647	13.2059	2.03e-29	1.52e-27	56.1567
KRT16	4.0969	12.5822	13.1991	2.13e-29	1.6e-27	56.1077
PRSS27	-4.63677	6.14282	-13.1857	2.35e-29	1.75e-27	56.0111
SNAI2	2.11142	10.4863	13.1852	2.36e-29	1.75e-27	56.0072
PKIB	-2.42194	5.25659	-13.1842	2.38e-29	1.76e-27	56.0001
PTK7	1.91035	7.84766	13.1522	3e-29	2.22e-27	55.7695
NDRG2	-2.59561	8.22664	-13.1477	3.1e-29	2.28e-27	55.7369
ARPC1B	1.58587	9.90778	13.1427	3.21e-29	2.36e-27	55.7013
SLC27A6	-2.16856	3.0208	-13.1144	3.94e-29	2.89e-27	55.4974
SMAGP	-2.29832	8.05954	-13.1049	4.23e-29	3.07e-27	55.429
CPEB3	-1.6566	5.04926	-13.0969	4.48e-29	3.25e-27	55.3712
NRIP1	1.57901	10.9748	13.0947	4.55e-29	3.29e-27	55.355
SOCS6	-1.36009	8.17415	-13.0902	4.7e-29	3.39e-27	55.323
GPR176	2.45813	5.76462	13.0836	4.94e-29	3.55e-27	55.2752
DCBLD1	2.44197	7.26297	13.0781	5.14e-29	3.68e-27	55.2358
BTG3	1.42362	9.79829	13.0678	5.54e-29	3.95e-27	55.1614
SORBS2	-2.93401	7.40699	-13.065	5.65e-29	4.02e-27	55.1411
LNX1	-2.50868	8.09003	-13.0499	6.31e-29	4.48e-27	55.0323
GALNT18	2.20407	6.29912	13.0418	6.69e-29	4.72e-27	54.9743
ZNF519	-1.41998	3.41438	-13.0391	6.82e-29	4.78e-27	54.9549
PTHLH	5.36721	7.91374	13.0208	7.79e-29	5.44e-27	54.8229
RERGL	-1.44553	3.0465	-13.0012	8.97e-29	6.26e-27	54.6823
MIR21	1.89184	11.7901	12.9869	9.96e-29	6.92e-27	54.5788
LHFPL2	1.7051	7.36855	12.9643	1.17e-28	8.13e-27	54.4165
GFOD2	-2.08387	6.21094	-12.9585	1.22e-28	8.45e-27	54.3747
IFITM3	1.47762	12.0458	12.9511	1.29e-28	8.87e-27	54.3216
RAB31	1.77839	10.6534	12.9467	1.33e-28	9.13e-27	54.2898
ASAP1	1.09365	9.20164	12.9265	1.54e-28	1.05e-26	54.1443
USP6NL	-1.74914	7.75587	-12.9002	1.87e-28	1.26e-26	53.9554
MAPK3	-1.00612	7.23066	-12.8994	1.88e-28	1.27e-26	53.9493
IRF9	1.4858	9.09739	12.8967	1.92e-28	1.29e-26	53.9301
TLR2	2.31112	7.97483	12.8723	2.29e-28	1.54e-26	53.7542
EPSTI1	3.43963	7.77425	12.865	2.41e-28	1.61e-26	53.702
LOC101928916	2.86909	10.1072	12.8604	2.49e-28	1.66e-26	53.6687
TSPAN6	-1.92713	9.27723	-12.8564	2.57e-28	1.7e-26	53.6404
SMIM3	2.03399	7.41077	12.8383	2.93e-28	1.94e-26	53.5098
MOB4	-1.00549	8.52656	-12.8317	3.07e-28	2.03e-26	53.4623
CNPPD1	-1.14394	7.11429	-12.8312	3.08e-28	2.03e-26	53.4588
FAM219B	-1.24252	7.28256	-12.8284	3.15e-28	2.06e-26	53.4389
ARHGAP20	-1.69248	3.48809	-12.8259	3.2e-28	2.09e-26	53.4212
LPCAT1	1.98193	7.5131	12.8057	3.71e-28	2.42e-26	53.2757
GALNS	1.29868	7.25965	12.7866	4.26e-28	2.76e-26	53.1386
NBEAL2	-1.58329	7.32145	-12.7761	4.6e-28	2.97e-26	53.063
BCAS1	-1.70317	4.42176	-12.7675	4.89e-28	3.15e-26	53.0014
TJP1	-1.00091	11.03	-12.7639	5.02e-28	3.23e-26	52.9752
SPP1	5.27424	8.36242	12.7609	5.13e-28	3.29e-26	52.9541
SLC20A1	1.49207	9.17779	12.7509	5.51e-28	3.52e-26	52.8824
F2R	1.64932	8.52746	12.7499	5.56e-28	3.53e-26	52.8751
PARP12	1.78505	8.40968	12.748	5.63e-28	3.57e-26	52.8613
CHST2	2.73182	7.58304	12.7442	5.79e-28	3.66e-26	52.8342
EPS8L2	-2.20497	8.12251	-12.7309	6.38e-28	4.02e-26	52.7382
BST2	3.25277	8.69998	12.717	7.05e-28	4.44e-26	52.6383
MYO10	1.84727	8.99045	12.7023	7.84e-28	4.92e-26	52.5333
NETO2	2.43807	7.22761	12.6911	8.51e-28	5.31e-26	52.4525
SPRED1	1.15192	8.40177	12.6855	8.86e-28	5.52e-26	52.4124
P4HA1	1.7938	8.42024	12.6525	1.12e-27	6.97e-26	52.1756
PPL	-3.06194	10.9065	-12.643	1.2e-27	7.44e-26	52.1078
ID4	-2.42911	8.61791	-12.6402	1.23e-27	7.58e-26	52.0873
SOCS1	2.19796	6.82232	12.628	1.34e-27	8.25e-26	52.0002
DOCK9	-1.16556	10.2821	-12.6191	1.43e-27	8.73e-26	51.9361
PDLIM2	-1.78102	7.99328	-12.6184	1.44e-27	8.75e-26	51.931
STAT1	1.93138	11.2422	12.6097	1.53e-27	9.3e-26	51.8687
ATP13A4	-3.11069	5.44526	-12.5996	1.65e-27	9.97e-26	51.7961
PAX9	-3.73385	6.68943	-12.5993	1.65e-27	9.97e-26	51.7943
PLEKHG6	-1.82569	4.69687	-12.5736	1.99e-27	1.2e-25	51.61
IKZF2	-2.71468	7.79378	-12.5699	2.04e-27	1.23e-25	51.5834
TMPRSS11B	-7.09718	8.12712	-12.5448	2.45e-27	1.47e-25	51.4034
IFI35	2.46627	7.26092	12.5427	2.49e-27	1.49e-25	51.3879
PPOX	-1.12887	5.32719	-12.5345	2.64e-27	1.57e-25	51.3293
ALAD	-1.0849	7.60494	-12.5266	2.8e-27	1.66e-25	51.2728
KIAA1211L	-2.66223	7.26916	-12.4889	3.67e-27	2.18e-25	51.0029
ELF4	1.12809	7.80019	12.4778	3.98e-27	2.35e-25	50.9231
ABLIM3	-2.01739	5.30672	-12.4724	4.14e-27	2.44e-25	50.8847
CHN1	1.87373	7.51892	12.4722	4.14e-27	2.44e-25	50.8831
GBP6	-3.71234	8.75887	-12.469	4.24e-27	2.48e-25	50.86
FCGR3A	3.35902	6.04434	12.4669	4.31e-27	2.51e-25	50.8449
EPS8L1	-3.03952	8.21401	-12.4568	4.63e-27	2.7e-25	50.773
RUNX2	2.30312	8.00526	12.4395	5.25e-27	3.05e-25	50.6491
LOC100506990	-1.94185	7.12546	-12.3879	7.62e-27	4.39e-25	50.2798
TNS4	2.25002	7.8617	12.3847	7.8e-27	4.48e-25	50.2565
CYP4B1	-4.2235	5.04127	-12.3815	7.98e-27	4.58e-25	50.234
NCF2	2.16567	7.04269	12.377	8.24e-27	4.72e-25	50.2017
CAPN14	-4.73985	6.24533	-12.3721	8.54e-27	4.87e-25	50.1667
SLITRK5	-1.91897	3.42648	-12.3704	8.64e-27	4.92e-25	50.1542
MARVELD1	1.39261	8.25163	12.3554	9.63e-27	5.47e-25	50.0473
LOC101928429	-2.10894	3.13346	-12.3225	1.22e-26	6.92e-25	49.8119
CNKSR3	-1.6985	7.72103	-12.3199	1.24e-26	7.03e-25	49.7933
COL4A5	2.84448	7.7409	12.3188	1.25e-26	7.07e-25	49.7855
SHC1	1.2278	10.1262	12.3183	1.26e-26	7.08e-25	49.7818
CEP55	1.90269	7.83749	12.3165	1.27e-26	7.14e-25	49.7691
TEAD4	2.07472	6.23517	12.3147	1.29e-26	7.21e-25	49.7562
GDPD3	-3.54598	6.22143	-12.3099	1.34e-26	7.45e-25	49.7221
TMEM138	1.06684	8.13613	12.3095	1.34e-26	7.46e-25	49.7189
SMAD7	1.40059	6.10246	12.3045	1.39e-26	7.71e-25	49.6835
FAT1	1.94905	10.0196	12.302	1.42e-26	7.83e-25	49.6652
ATP6V1C1	1.2547	8.66429	12.3013	1.42e-26	7.85e-25	49.6606
ITGA3	2.2642	6.55278	12.2936	1.5e-26	8.28e-25	49.6052
HLA-B	1.13764	13.6715	12.293	1.51e-26	8.3e-25	49.6011
GPR110	-3.471	4.70624	-12.2835	1.62e-26	8.86e-25	49.5332
HAS3	3.0049	8.98893	12.2753	1.72e-26	9.38e-25	49.4748
PGM5	-2.16244	4.98105	-12.2727	1.75e-26	9.54e-25	49.4562
AHNAK	-1.04098	11.5547	-12.2695	1.79e-26	9.74e-25	49.433
FLNA	1.45248	9.957	12.2476	2.09e-26	1.13e-24	49.277
GPT2	-2.73683	6.80129	-12.2311	2.36e-26	1.27e-24	49.1591
GNA14	-1.15839	2.70909	-12.2252	2.46e-26	1.32e-24	49.1169
VAV2	1.53796	7.67216	12.2232	2.5e-26	1.34e-24	49.1027
LINC01315	-2.28921	4.60502	-12.2154	2.64e-26	1.42e-24	49.0467
ITGB1	1.0493	12.7373	12.2137	2.67e-26	1.43e-24	49.0351
VSIG2	-1.48357	3.55162	-12.2127	2.69e-26	1.43e-24	49.0278
BNC1	3.16941	8.67772	12.1922	3.12e-26	1.65e-24	48.8813
MYH9	1.19026	8.90557	12.1901	3.17e-26	1.67e-24	48.8661
PIK3C2B	-1.48448	7.71166	-12.1879	3.22e-26	1.7e-24	48.8503
LAPTM4B	1.43632	11.7163	12.177	3.48e-26	1.83e-24	48.773
HLF	-3.40497	5.8393	-12.1754	3.52e-26	1.84e-24	48.7616
LOC101928274	-2.26947	6.12033	-12.1688	3.69e-26	1.93e-24	48.7146
PTK6	-2.44421	7.30736	-12.1681	3.71e-26	1.94e-24	48.7091
SNX10	2.34883	7.81836	12.1644	3.81e-26	1.98e-24	48.6831
KLF10	1.31196	10.4564	12.1598	3.94e-26	2.04e-24	48.6504
CCDC64B	-2.48191	5.65612	-12.1582	3.99e-26	2.06e-24	48.6386
MMP10	5.93239	7.47376	12.1575	4.01e-26	2.07e-24	48.6334
INMT	-1.43592	3.62196	-12.1559	4.05e-26	2.09e-24	48.6223
STK3	1.24696	8.70067	12.1515	4.18e-26	2.15e-24	48.591
ACAA1	-1.0904	9.12232	-12.1457	4.36e-26	2.24e-24	48.5497
LMO2	-1.52699	8.21156	-12.1337	4.76e-26	2.44e-24	48.4638
IKBIP	1.62028	7.07742	12.1326	4.79e-26	2.45e-24	48.4563
ATP13A3	1.13837	9.82717	12.131	4.85e-26	2.47e-24	48.4447
ATP2C1	1.15521	8.31514	12.1298	4.89e-26	2.49e-24	48.4365
KLHDC8A	-1.92245	3.21093	-12.1147	5.45e-26	2.77e-24	48.3287
MAL	-6.45194	9.43914	-12.1026	5.95e-26	3.01e-24	48.2422
RGS1	2.64525	10.9043	12.094	6.33e-26	3.19e-24	48.1811
NDE1	1.63613	7.61195	12.0892	6.55e-26	3.29e-24	48.1465
FPR3	2.54575	6.36475	12.0816	6.92e-26	3.46e-24	48.0928
APOL1	2.58486	7.98157	12.0791	7.05e-26	3.51e-24	48.0747
ZNRF1	-1.15494	7.6163	-12.0651	7.79e-26	3.88e-24	47.9754
EVPL	-2.39804	7.83505	-12.0628	7.92e-26	3.93e-24	47.9587
LOC101928844	-1.38835	3.45022	-12.0576	8.22e-26	4.08e-24	47.9219
NEU1	1.02519	7.41448	12.0544	8.41e-26	4.16e-24	47.8991
FAM89A	2.77491	6.05347	12.0459	8.94e-26	4.41e-24	47.8386
RP4-781L3.1	1.40731	9.18735	12.0453	8.98e-26	4.43e-24	47.8338
HEBP2	-1.21229	10.2329	-12.0398	9.35e-26	4.59e-24	47.7947
IFI44	2.83941	8.4641	12.0391	9.39e-26	4.61e-24	47.7897
CRIP1	-2.05346	10.314	-12.0305	9.99e-26	4.89e-24	47.7288
NRP2	1.94879	6.38908	12.0204	1.07e-25	5.25e-24	47.6568
ZNF281	1.30224	8.20698	12.0152	1.11e-25	5.43e-24	47.6198
EPPK1	3.14199	8.96266	12.0139	1.13e-25	5.47e-24	47.6106
CIPC	-1.22204	7.43708	-12.0126	1.14e-25	5.52e-24	47.6011
SLC26A2	-2.21338	8.54519	-12.0095	1.16e-25	5.63e-24	47.5795
PLLP	-2.49907	5.21423	-11.9958	1.28e-25	6.19e-24	47.482
IFI27	2.72792	12.1252	11.9914	1.32e-25	6.38e-24	47.4501
MAP3K1	-1.1782	8.89391	-11.9854	1.38e-25	6.65e-24	47.4074
PLEKHA7	-1.75939	5.31884	-11.9691	1.55e-25	7.46e-24	47.2921
MMD	1.58382	6.98266	11.9681	1.56e-25	7.5e-24	47.2844
CA13	-2.39984	6.36707	-11.9627	1.63e-25	7.78e-24	47.2464
TAP1	1.99734	10.0753	11.9569	1.69e-25	8.09e-24	47.2047
PLP1	-2.29743	3.53931	-11.9551	1.72e-25	8.18e-24	47.192
APMAP	1.12696	8.33856	11.9522	1.75e-25	8.33e-24	47.1719
HLA-A	1.08387	13.5859	11.952	1.75e-25	8.33e-24	47.1703
FCHO2	-1.07112	8.95974	-11.9483	1.8e-25	8.53e-24	47.1441
NREP	2.02354	9.25084	11.946	1.83e-25	8.66e-24	47.1272
DHRS11	-1.92549	4.69748	-11.9432	1.87e-25	8.82e-24	47.1072
CXCL10	4.89613	8.42964	11.9404	1.91e-25	8.98e-24	47.0875
GBP1	2.42426	10.8394	11.9308	2.04e-25	9.6e-24	47.0194
KRT33A	-1.71949	2.81587	-11.9249	2.13e-25	9.99e-24	46.9777
NSUN7	-1.1466	3.04867	-11.9247	2.13e-25	9.99e-24	46.9762
CCL3	3.24584	6.51162	11.9225	2.17e-25	1.01e-23	46.9607
FAM172A	-1.53066	6.78723	-11.9115	2.35e-25	1.09e-23	46.882
NEK6	1.89679	6.22181	11.8995	2.56e-25	1.19e-23	46.7971
PRNP	1.16705	12.7448	11.8836	2.87e-25	1.33e-23	46.6837
COL6A1	2.29939	10.6885	11.8781	2.98e-25	1.38e-23	46.6446
FBXO3	-1.15998	8.79996	-11.8778	2.99e-25	1.38e-23	46.6429
KLF8	-2.06799	6.92659	-11.8375	3.99e-25	1.84e-23	46.357
ACOX3	-1.6249	6.17988	-11.8336	4.1e-25	1.89e-23	46.3288
CCL4	2.82677	7.26718	11.8086	4.91e-25	2.24e-23	46.1513
C18orf25	-1.07066	8.58165	-11.8037	5.08e-25	2.32e-23	46.117
EPHB4	1.22	7.11927	11.8005	5.2e-25	2.37e-23	46.0939
FAM20C	1.65038	6.35579	11.7767	6.16e-25	2.8e-23	45.9255
UBE2L6	1.77339	9.84508	11.7692	6.51e-25	2.94e-23	45.872
MAOB	-2.652	4.97518	-11.7636	6.77e-25	3.06e-23	45.8324
ECHDC2	-2.02336	7.74606	-11.7623	6.83e-25	3.08e-23	45.8231
CASK	1.05259	8.85857	11.7603	6.93e-25	3.11e-23	45.8088
SPAG16	-1.89271	7.59693	-11.7584	7.03e-25	3.15e-23	45.7953
RSRC1	1.50177	7.29765	11.7506	7.43e-25	3.32e-23	45.7407
DDAH2	-1.18715	6.15236	-11.744	7.79e-25	3.47e-23	45.6933
WDR54	1.76169	6.48796	11.7355	8.28e-25	3.68e-23	45.6331
ADCY3	1.00345	7.21672	11.7311	8.54e-25	3.78e-23	45.6021
HMGB3	1.73137	7.61424	11.7301	8.61e-25	3.81e-23	45.5947
CTTNBP2	-1.9084	4.93066	-11.7124	9.77e-25	4.31e-23	45.4695
NCOA1	-1.27712	7.62429	-11.7059	1.02e-24	4.5e-23	45.4237
SLC44A2	-1.06201	8.15647	-11.7058	1.02e-24	4.5e-23	45.4226
ZNF185	-2.38792	10.1162	-11.6956	1.1e-24	4.82e-23	45.3509
CALU	1.39485	9.09551	11.6907	1.14e-24	4.99e-23	45.3157
KLF7	1.69092	7.18603	11.6828	1.21e-24	5.25e-23	45.2603
CTA-384D8.35	2.78159	5.50702	11.6771	1.26e-24	5.47e-23	45.2194
PPP2R2A	-1.07733	9.65026	-11.67	1.32e-24	5.74e-23	45.1695
TGFBI	2.56858	11.7263	11.669	1.33e-24	5.77e-23	45.1626
EXPH5	-2.5484	8.52927	-11.6676	1.35e-24	5.81e-23	45.1521
CYP3A5	-3.21623	6.22729	-11.6623	1.4e-24	6.02e-23	45.1147
UPK3B	-1.4337	5.30514	-11.6618	1.4e-24	6.03e-23	45.1116
TRIO	1.69197	7.51264	11.6562	1.46e-24	6.26e-23	45.0715
LIMA1	1.35172	10.3937	11.655	1.47e-24	6.31e-23	45.0631
IFITM1	1.73569	11.0351	11.6472	1.56e-24	6.65e-23	45.0083
RAET1E	-3.05362	5.16849	-11.6417	1.62e-24	6.91e-23	44.969
NOX4	2.56459	5.15687	11.633	1.72e-24	7.32e-23	44.9079
STRN	-1.19358	9.18882	-11.621	1.88e-24	7.96e-23	44.823
FAM69A	1.48337	7.70606	11.6153	1.95e-24	8.28e-23	44.7822
CRISPLD2	2.04772	8.2221	11.6128	1.99e-24	8.41e-23	44.7649
C15orf52	-1.5014	5.14231	-11.6043	2.11e-24	8.89e-23	44.705
SYNGR1	-2.07713	6.08429	-11.5966	2.23e-24	9.37e-23	44.6504
CFD	-2.68531	8.11087	-11.5964	2.24e-24	9.37e-23	44.6489
SCN7A	-1.65035	3.52693	-11.5767	2.57e-24	1.08e-22	44.5095
C2orf40	-2.19207	2.75977	-11.576	2.59e-24	1.08e-22	44.5045
MARCKSL1	2.10529	9.13479	11.5388	3.37e-24	1.4e-22	44.2419
CLSTN1	1.03055	9.73613	11.5229	3.78e-24	1.56e-22	44.1298
CCNG2	-1.15618	10.6222	-11.5179	3.91e-24	1.62e-22	44.0943
SEMA3C	3.17436	8.39106	11.5007	4.42e-24	1.82e-22	43.9729
NR3C2	-1.96393	3.53355	-11.4943	4.63e-24	1.91e-22	43.9277
CSGALNACT2	1.315	8.57509	11.4923	4.69e-24	1.93e-22	43.9139
CTSL	1.58203	9.20604	11.4842	4.97e-24	2.04e-22	43.8566
FAM3B	-4.81062	6.84588	-11.4793	5.15e-24	2.11e-22	43.8224
SUOX	-1.26895	5.92413	-11.4774	5.22e-24	2.13e-22	43.8087
ALKBH7	-1.07063	8.41428	-11.4724	5.41e-24	2.2e-22	43.7735
CLCA4	-5.18379	8.03303	-11.4712	5.46e-24	2.22e-22	43.7652
BNIPL	-2.36019	4.51568	-11.4623	5.81e-24	2.36e-22	43.702
PANX1	1.5216	8.38549	11.4583	5.98e-24	2.42e-22	43.6742
ZNF273	-1.40749	6.67265	-11.4579	6e-24	2.42e-22	43.6712
VPS4B	-1.06817	9.98345	-11.4484	6.42e-24	2.59e-22	43.6046
CHST15	1.38853	8.69757	11.4442	6.61e-24	2.66e-22	43.575
CBLB	1.30672	8.6832	11.4415	6.74e-24	2.7e-22	43.556
CHSY1	1.14607	9.95858	11.4272	7.46e-24	2.98e-22	43.455
SLC11A2	-1.26079	9.0097	-11.4249	7.58e-24	3.03e-22	43.4388
KIRREL	1.94956	5.74398	11.424	7.63e-24	3.04e-22	43.4323
ACVR1	1.15527	8.64719	11.4234	7.66e-24	3.05e-22	43.4285
SLC44A3	-1.86568	4.59947	-11.4206	7.82e-24	3.1e-22	43.4088
SDPR	-1.88592	6.24342	-11.4132	8.24e-24	3.26e-22	43.3567
SOX4	1.52419	9.92713	11.4112	8.36e-24	3.3e-22	43.342
NYNRIN	-1.86004	4.18721	-11.4057	8.7e-24	3.42e-22	43.3032
LOC730102	-1.43385	4.29789	-11.4044	8.77e-24	3.45e-22	43.2946
NDOR1	-1.32097	6.52041	-11.4041	8.79e-24	3.45e-22	43.2925
LOC100506403	1.29605	8.37628	11.397	9.25e-24	3.62e-22	43.2422
GPR68	2.3241	6.43566	11.3931	9.51e-24	3.72e-22	43.2149
LOC101927752	-1.27581	5.68144	-11.3874	9.9e-24	3.86e-22	43.1745
RNF141	-1.18581	9.74754	-11.3869	9.94e-24	3.87e-22	43.1712
RIN2	1.04181	10.9655	11.3811	1.04e-23	4.02e-22	43.1306
MEIS2	-1.75402	7.87538	-11.3787	1.05e-23	4.08e-22	43.1133
LOC102724112	-1.3324	5.67316	-11.3728	1.1e-23	4.25e-22	43.0721
LAMA3	3.08178	9.11892	11.3726	1.1e-23	4.25e-22	43.0702
MAML3	-1.92694	5.74477	-11.3662	1.15e-23	4.44e-22	43.0253
LGALS1	1.70969	12.6843	11.3525	1.27e-23	4.88e-22	42.929
PHACTR2	-1.02986	9.64953	-11.3371	1.42e-23	5.43e-22	42.8207
BC017398	3.51869	6.8594	11.33	1.49e-23	5.7e-22	42.7706
SCNN1B	-2.63775	4.46223	-11.3274	1.52e-23	5.8e-22	42.7523
FRMD4B	-1.1088	9.19182	-11.3269	1.52e-23	5.8e-22	42.7494
COL12A1	2.415	11.3458	11.3256	1.54e-23	5.85e-22	42.7401
SLC25A32	1.19509	8.55869	11.3088	1.73e-23	6.58e-22	42.6221
BAX	1.03423	6.37329	11.3071	1.75e-23	6.65e-22	42.6096
MAD2L2	1.20461	7.29172	11.2988	1.86e-23	7.04e-22	42.5518
MFHAS1	1.23418	7.90585	11.2957	1.9e-23	7.18e-22	42.5299
VPS37B	-1.23376	8.20278	-11.2894	1.98e-23	7.5e-22	42.4858
PTGFRN	1.36652	9.82898	11.2892	1.99e-23	7.5e-22	42.4838
SERPINB6	-1.12497	8.76505	-11.282	2.09e-23	7.86e-22	42.4339
DPY19L1	1.17633	7.38293	11.2816	2.1e-23	7.88e-22	42.4305
LMO7	-2.74997	8.99693	-11.2798	2.13e-23	7.97e-22	42.4181
B3GALT6	1.20059	7.1011	11.278	2.15e-23	8.05e-22	42.4057
RBP7	-2.40207	5.19571	-11.2753	2.19e-23	8.2e-22	42.3863
ABCA8	-3.67787	6.42923	-11.2591	2.46e-23	9.16e-22	42.273
STX19	-1.95588	5.06005	-11.2579	2.48e-23	9.23e-22	42.2643
MTCL1	1.87202	6.81137	11.2539	2.55e-23	9.48e-22	42.2365
ARHGAP32	-1.5256	6.5102	-11.2471	2.68e-23	9.93e-22	42.1885
ICAM1	2.36103	6.57704	11.2451	2.72e-23	1e-21	42.1749
EIF4E3	-1.11779	6.85053	-11.2444	2.73e-23	1.01e-21	42.1694
LLGL2	-1.39229	6.26992	-11.2443	2.73e-23	1.01e-21	42.1689
MSANTD3-TMEFF1	2.13577	5.57874	11.2342	2.94e-23	1.08e-21	42.0979
PITX1	-2.9858	7.18745	-11.2274	3.08e-23	1.13e-21	42.0505
MUC20	-3.4916	6.42547	-11.2263	3.11e-23	1.13e-21	42.0426
CYP2J2	-2.3623	4.85658	-11.2188	3.27e-23	1.19e-21	41.9901
HOXD10	3.14353	5.9389	11.2174	3.31e-23	1.2e-21	41.9799
IL1RN	-2.28619	12.0999	-11.2149	3.37e-23	1.22e-21	41.9625
AGFG2	-2.0094	4.60813	-11.2114	3.45e-23	1.25e-21	41.9379
EIF2AK2	1.09864	8.90584	11.2075	3.55e-23	1.28e-21	41.9106
RBM47	-1.6763	9.04332	-11.1999	3.74e-23	1.35e-21	41.8577
USB1	1.53389	5.98781	11.1849	4.16e-23	1.5e-21	41.752
TMEM45A	2.93866	9.94456	11.1747	4.47e-23	1.6e-21	41.6809
ABAT	-2.15878	7.11401	-11.1671	4.72e-23	1.68e-21	41.6278
SLAMF8	2.25183	6.3305	11.1617	4.91e-23	1.75e-21	41.5895
TMEM185B	1.18734	6.89894	11.1488	5.37e-23	1.91e-21	41.4998
CEACAM1	-3.78982	6.8566	-11.1295	6.16e-23	2.18e-21	41.3646
ARHGAP5-AS1	-1.56318	4.0064	-11.1248	6.37e-23	2.25e-21	41.3315
KIF4A	1.80755	6.37388	11.1185	6.66e-23	2.34e-21	41.2873
OAS2	2.52364	7.79954	11.115	6.82e-23	2.4e-21	41.2628
PARP14	1.70215	7.93278	11.107	7.22e-23	2.53e-21	41.207
AIM1	-1.35264	10.5684	-11.1065	7.25e-23	2.53e-21	41.2035
ASPN	3.24026	9.80754	11.1032	7.42e-23	2.59e-21	41.18
CTSC	1.40431	10.9417	11.0943	7.9e-23	2.75e-21	41.1181
MMRN1	-2.46181	4.71987	-11.0916	8.05e-23	2.8e-21	41.0989
EPB41L4A	-1.99506	6.19883	-11.0807	8.7e-23	3.02e-21	41.0227
SULF1	2.97725	8.48643	11.0725	9.21e-23	3.19e-21	40.9656
ZDHHC11	-1.78612	5.17775	-11.0709	9.32e-23	3.22e-21	40.9545
GALNT2	1.23483	8.42441	11.0688	9.46e-23	3.27e-21	40.9396
EMC1	1.21269	7.05438	11.0639	9.79e-23	3.37e-21	40.9053
BBIP1	-1.25419	9.55872	-11.0538	1.05e-22	3.61e-21	40.835
TEX101	-1.07949	3.01516	-11.0466	1.11e-22	3.79e-21	40.7843
CYSRT1	-3.96425	8.13603	-11.0436	1.13e-22	3.86e-21	40.7634
C3AR1	1.71598	7.67829	11.0418	1.14e-22	3.91e-21	40.7511
DDX60	2.19237	9.37312	11.0259	1.28e-22	4.36e-21	40.6401
SLC44A1	1.03158	10.8642	11.0122	1.41e-22	4.79e-21	40.5441
SCEL	-4.36147	9.87708	-11.0009	1.53e-22	5.16e-21	40.4658
HERC5	2.5231	7.29432	10.9943	1.6e-22	5.4e-21	40.4192
DCXR	-1.22934	8.50046	-10.9942	1.6e-22	5.4e-21	40.4188
RP1-86D1.3	1.63807	4.86037	10.9906	1.64e-22	5.53e-21	40.3938
FCER1A	-2.94553	6.5757	-10.9898	1.65e-22	5.55e-21	40.3879
TECR	-1.31404	9.75348	-10.9831	1.73e-22	5.81e-21	40.3411
HSPH1	1.41297	9.83427	10.9778	1.8e-22	6.01e-21	40.3041
EPB41L4A-AS1	-1.09163	8.40828	-10.9724	1.87e-22	6.23e-21	40.2668
GPR133	-1.38566	3.20776	-10.9707	1.89e-22	6.3e-21	40.255
SETMAR	-1.10622	5.53437	-10.9667	1.94e-22	6.47e-21	40.2267
RAB23	1.23765	7.82728	10.9656	1.96e-22	6.51e-21	40.2192
SLK	-1.11822	10.0758	-10.9633	1.99e-22	6.61e-21	40.2032
CALB2	-2.184	5.09646	-10.9628	2e-22	6.62e-21	40.1996
VCAN	2.79247	9.88239	10.9577	2.07e-22	6.85e-21	40.1645
DFNA5	2.63917	8.19417	10.9528	2.14e-22	7.08e-21	40.1303
KLF3-AS1	-1.7989	3.62396	-10.9517	2.16e-22	7.13e-21	40.1226
TM7SF2	-2.96033	6.01062	-10.9499	2.19e-22	7.21e-21	40.1099
MALL	-2.09885	10.1598	-10.9477	2.22e-22	7.31e-21	40.0943
TGFBR3	-2.39062	7.24132	-10.9466	2.24e-22	7.36e-21	40.0867
BTG1	1.2548	12.2472	10.939	2.36e-22	7.73e-21	40.0337
LOC102724689	-2.90796	5.31608	-10.9385	2.37e-22	7.75e-21	40.0305
STK39	-1.50862	8.42816	-10.9349	2.43e-22	7.94e-21	40.005
SLC2A1	2.31906	8.83525	10.9316	2.49e-22	8.11e-21	39.9821
GJC1	1.86359	6.6995	10.9116	2.86e-22	9.31e-21	39.8428
LOC101927507	-1.32162	3.60145	-10.9113	2.87e-22	9.31e-21	39.8406
ASPA	-1.4915	2.51895	-10.9094	2.91e-22	9.41e-21	39.8279
CREM	1.19666	7.28427	10.8981	3.15e-22	1.02e-20	39.7488
MSRA	-1.05791	6.11736	-10.8902	3.33e-22	1.07e-20	39.6941
C1orf116	-2.28483	8.07027	-10.8901	3.33e-22	1.07e-20	39.6936
MANSC1	-2.23073	8.43346	-10.8897	3.34e-22	1.07e-20	39.6907
RRAGD	-2.17	7.99125	-10.8889	3.36e-22	1.08e-20	39.6852
TOM1	-1.48322	4.00098	-10.8862	3.42e-22	1.1e-20	39.6665
IRS1	2.05756	7.74709	10.8854	3.44e-22	1.1e-20	39.6607
CDC6	1.85385	5.65951	10.8808	3.55e-22	1.14e-20	39.6287
BCKDHB	-1.65288	4.27723	-10.8795	3.59e-22	1.14e-20	39.6194
EGFL6	2.52046	7.25471	10.8761	3.67e-22	1.17e-20	39.5958
TPST1	2.09368	6.07405	10.8678	3.89e-22	1.24e-20	39.5382
CCM2	1.13444	7.72925	10.8571	4.2e-22	1.33e-20	39.4639
CLDN23	-1.83258	4.72682	-10.8535	4.31e-22	1.36e-20	39.4384
GFRA1	-1.91918	4.09744	-10.8509	4.39e-22	1.39e-20	39.4204
DOPEY2	-1.5915	5.14853	-10.8501	4.41e-22	1.39e-20	39.4154
AEBP1	2.19245	8.98183	10.8489	4.45e-22	1.4e-20	39.407
MPP7	-2.18114	8.08888	-10.8428	4.64e-22	1.46e-20	39.3643
RHCG	-4.61106	9.71271	-10.8338	4.94e-22	1.55e-20	39.3019
FAM214A	-1.34048	9.48031	-10.8303	5.07e-22	1.58e-20	39.2778
EGFL8	-1.42277	5.97583	-10.8268	5.19e-22	1.62e-20	39.2533
MAGI3	-1.56748	6.54384	-10.818	5.53e-22	1.72e-20	39.1919
C4orf3	-1.05293	11.5796	-10.8178	5.53e-22	1.72e-20	39.191
ENTPD5	-1.00986	6.76135	-10.8155	5.62e-22	1.75e-20	39.1749
LOC100129518	1.85808	9.93162	10.8125	5.74e-22	1.78e-20	39.1535
FGD6	1.63543	6.92073	10.8098	5.85e-22	1.81e-20	39.1348
ZDHHC11	-2.43446	7.72201	-10.7969	6.41e-22	1.98e-20	39.0453
TEAD2	1.81161	4.32552	10.7925	6.61e-22	2.03e-20	39.0149
S100A14	-2.01983	10.742	-10.7924	6.61e-22	2.03e-20	39.0145
FAM84B	-1.50538	9.01748	-10.789	6.77e-22	2.08e-20	38.991
FAXDC2	-1.06276	5.55614	-10.7869	6.87e-22	2.11e-20	38.9764
OLFML2B	2.20975	7.46485	10.7839	7.02e-22	2.15e-20	38.9553
SAMSN1	2.31384	8.11403	10.7838	7.02e-22	2.15e-20	38.9545
CD86	2.28381	6.28025	10.7822	7.1e-22	2.17e-20	38.9437
RGS3	1.39236	7.2406	10.7816	7.13e-22	2.18e-20	38.9393
DHRS12	-1.06102	4.40962	-10.7708	7.69e-22	2.34e-20	38.8646
ZNF697	1.82172	4.65174	10.7691	7.78e-22	2.36e-20	38.8525
RPS6KC1	1.00835	6.55965	10.7647	8.03e-22	2.44e-20	38.8218
MEIS1	-2.13634	7.15875	-10.7545	8.62e-22	2.61e-20	38.7512
PLA2G12A	-1.02196	7.54879	-10.7541	8.65e-22	2.61e-20	38.7483
CDCA5	1.64659	5.54353	10.7449	9.22e-22	2.78e-20	38.6845
PLEKHM1	-1.15959	8.37392	-10.7439	9.29e-22	2.79e-20	38.678
USP46	-1.26708	7.19037	-10.7337	9.97e-22	2.99e-20	38.6073
CES2	-1.88523	9.56742	-10.732	1.01e-21	3.03e-20	38.5953
IFITM2	1.20249	11.3012	10.7308	1.02e-21	3.05e-20	38.587
FCER1G	1.72696	8.27303	10.7288	1.03e-21	3.09e-20	38.5729
SPINK5	-4.34491	10.201	-10.7272	1.04e-21	3.11e-20	38.5621
ACTN1	1.53539	11.2129	10.7159	1.13e-21	3.36e-20	38.4835
DSE	1.31482	9.73887	10.7152	1.14e-21	3.37e-20	38.4788
LOC101927705	1.64823	9.05532	10.7136	1.15e-21	3.4e-20	38.468
CRNN	-6.9862	8.76198	-10.7136	1.15e-21	3.4e-20	38.4677
AIFM2	-1.94662	5.48212	-10.7081	1.19e-21	3.53e-20	38.4297
EPB41L3	-1.89479	7.36126	-10.7063	1.21e-21	3.57e-20	38.4176
RHOC	1.16788	8.93074	10.7029	1.24e-21	3.65e-20	38.3934
VSIG10L	-3.799	7.30032	-10.7018	1.25e-21	3.67e-20	38.3862
NFIA	-1.34861	8.46818	-10.7009	1.25e-21	3.69e-20	38.3801
PXN	1.56634	6.56345	10.698	1.28e-21	3.76e-20	38.3595
RP11-391M1.4	-1.75962	5.31601	-10.6962	1.3e-21	3.8e-20	38.3472
RAB20	1.64267	5.56669	10.6872	1.38e-21	4.04e-20	38.285
MET	2.04268	9.39554	10.6857	1.4e-21	4.07e-20	38.2745
TIFA	-1.38262	8.3308	-10.6837	1.42e-21	4.13e-20	38.2608
AR	-1.70688	2.95727	-10.678	1.47e-21	4.29e-20	38.2216
FCGR1A	2.50976	4.73795	10.6749	1.51e-21	4.38e-20	38.1997
MYO5B	-1.88731	8.55958	-10.6646	1.62e-21	4.68e-20	38.1283
ERRFI1	1.64169	9.14859	10.6544	1.74e-21	5.01e-20	38.0578
NEBL	-2.63367	7.94826	-10.6376	1.95e-21	5.62e-20	37.9416
PPP1R14C	2.2873	8.35897	10.6263	2.11e-21	6.07e-20	37.8635
RTKN	1.72243	6.71658	10.6246	2.14e-21	6.13e-20	37.8523
STAT2	1.09628	10.0314	10.6227	2.17e-21	6.21e-20	37.8388
PRSS23	2.23831	8.71632	10.6225	2.17e-21	6.21e-20	37.8377
SRGN	1.5181	12.1738	10.606	2.44e-21	6.95e-20	37.7233
PLAC9	-1.88085	5.12141	-10.6049	2.45e-21	6.99e-20	37.7159
LAMC1	1.18812	9.71234	10.5932	2.66e-21	7.55e-20	37.6352
KDELC1	1.56057	5.8175	10.5746	3.03e-21	8.58e-20	37.5065
LOC101927668	-2.00541	4.0547	-10.574	3.04e-21	8.61e-20	37.5027
PTPRZ1	2.2974	9.12598	10.5717	3.09e-21	8.73e-20	37.4871
TTC22	-2.06257	8.96873	-10.5654	3.23e-21	9.11e-20	37.443
BLVRB	-1.21656	9.32245	-10.5636	3.27e-21	9.21e-20	37.4309
KRT4	-6.92443	9.54658	-10.5611	3.33e-21	9.36e-20	37.4136
PLEK2	2.47328	8.05412	10.5536	3.51e-21	9.85e-20	37.3618
KIF14	1.57466	7.16969	10.5493	3.62e-21	1.01e-19	37.3321
LY6E	1.78662	8.77857	10.545	3.73e-21	1.04e-19	37.3027
CHRDL1	-3.61539	5.82351	-10.5447	3.73e-21	1.04e-19	37.3006
GJA1	1.72292	13.2875	10.5362	3.96e-21	1.11e-19	37.2419
HTRA1	2.14792	8.93504	10.536	3.97e-21	1.11e-19	37.2407
SKIL	1.1289	9.93142	10.5151	4.59e-21	1.27e-19	37.0966
BCL2A1	2.96039	7.4002	10.5062	4.88e-21	1.35e-19	37.035
APP	1.09328	10.8736	10.5058	4.89e-21	1.35e-19	37.0327
BLNK	-2.37035	8.77375	-10.5008	5.07e-21	1.4e-19	36.998
NUDCD1	1.18031	8.38201	10.4772	5.97e-21	1.64e-19	36.8357
CTSK	1.86374	9.74924	10.4767	5.99e-21	1.65e-19	36.832
AHR	1.05917	10.7223	10.4754	6.05e-21	1.66e-19	36.8235
ZNF662	-1.37987	2.84684	-10.4746	6.08e-21	1.67e-19	36.8177
C9orf152	-1.78015	3.15879	-10.4727	6.16e-21	1.69e-19	36.805
LRRN4CL	-1.86703	3.5322	-10.4722	6.18e-21	1.69e-19	36.8014
IQCJ-SCHIP1	1.91149	7.99639	10.4707	6.25e-21	1.71e-19	36.7912
A2ML1	-3.49657	9.16419	-10.4572	6.87e-21	1.87e-19	36.6979
ANGPTL1	-2.8246	4.6776	-10.4478	7.33e-21	1.99e-19	36.6332
XAF1	1.9254	9.42397	10.4427	7.59e-21	2.06e-19	36.5984
ALDH3A2	-1.42442	9.89547	-10.4371	7.89e-21	2.14e-19	36.5598
SCGB1A1	-3.05116	3.0471	-10.4358	7.97e-21	2.15e-19	36.5506
PDIA4	1.07098	9.1769	10.4151	9.2e-21	2.48e-19	36.4087
MAB21L3	-2.26476	4.28227	-10.4122	9.38e-21	2.53e-19	36.3888
HENMT1	1.7942	5.77816	10.4116	9.42e-21	2.53e-19	36.3846
OASL	2.95531	6.42962	10.4041	9.92e-21	2.67e-19	36.3333
ALS2CL	-1.49845	6.51979	-10.3923	1.08e-20	2.88e-19	36.2523
HOPX	-3.13344	11.6502	-10.3853	1.13e-20	3.01e-19	36.2044
EML3	-1.01065	6.97954	-10.381	1.16e-20	3.1e-19	36.1749
KNSTRN	1.32721	7.11484	10.3773	1.19e-20	3.18e-19	36.1495
THBS2	2.44661	9.543	10.3772	1.2e-20	3.18e-19	36.1487
RAI14	1.74761	9.00012	10.3756	1.21e-20	3.21e-19	36.1374
SERPINB1	-1.91496	11.6896	-10.3729	1.23e-20	3.27e-19	36.1189
MIR3658	1.18108	7.60187	10.3682	1.27e-20	3.37e-19	36.0869
PPP1R18	1.34182	7.98773	10.3617	1.33e-20	3.52e-19	36.0421
PTK2	1.00102	9.38076	10.3571	1.37e-20	3.63e-19	36.0108
GMDS	-1.47114	7.35775	-10.3551	1.39e-20	3.68e-19	35.9969
ABCG1	1.33874	7.7212	10.3534	1.41e-20	3.72e-19	35.9854
HLA-F	1.24965	11.5176	10.3495	1.45e-20	3.81e-19	35.9588
KIF26B	2.29327	5.06699	10.3451	1.49e-20	3.92e-19	35.9287
EMILIN2	1.65845	5.72152	10.3451	1.49e-20	3.92e-19	35.9284
ITPR2	-1.35789	8.14525	-10.332	1.64e-20	4.27e-19	35.8387
ACADSB	-1.25988	5.54451	-10.3265	1.7e-20	4.43e-19	35.8012
SCARA5	-3.09913	5.34661	-10.3202	1.77e-20	4.63e-19	35.758
IFITM1	1.55086	10.9785	10.3126	1.87e-20	4.87e-19	35.7055
GGTA1P	-1.88412	7.35819	-10.3062	1.96e-20	5.08e-19	35.6623
TCP11L1	1.87556	4.96604	10.3013	2.02e-20	5.24e-19	35.6287
FPR1	2.48783	6.55291	10.2977	2.07e-20	5.36e-19	35.6037
IGF2BP2	1.90235	7.95315	10.2918	2.16e-20	5.58e-19	35.5633
PROCR	1.72567	7.53813	10.2796	2.35e-20	6.06e-19	35.4803
SIM2	-3.30318	4.43463	-10.2791	2.36e-20	6.07e-19	35.4765
STEAP1	1.59576	8.50995	10.2779	2.38e-20	6.12e-19	35.4685
TGM3	-5.66665	9.00644	-10.2739	2.44e-20	6.28e-19	35.4413
IGFBP7	1.03378	12.8118	10.2719	2.48e-20	6.36e-19	35.4274
RCN3	2.08956	6.80811	10.2673	2.56e-20	6.56e-19	35.3963
AFF3	-2.28705	4.13498	-10.265	2.6e-20	6.66e-19	35.3799
ECT2	1.48251	8.91029	10.2598	2.7e-20	6.89e-19	35.3444
FZD2	1.54981	4.95157	10.2579	2.73e-20	6.97e-19	35.3319
TYRP1	-3.04832	3.2354	-10.2532	2.82e-20	7.19e-19	35.2997
TMEM132A	1.37177	6.27263	10.249	2.9e-20	7.39e-19	35.2711
PHC2	1.03772	8.2489	10.2484	2.92e-20	7.42e-19	35.2669
UBE2C	1.44717	9.09164	10.2469	2.95e-20	7.49e-19	35.2562
TPPP	-2.28762	5.93052	-10.2443	3e-20	7.62e-19	35.2385
LTBP4	-1.23412	6.24584	-10.2326	3.25e-20	8.22e-19	35.1591
PRSS2	-1.85096	4.62317	-10.2303	3.3e-20	8.33e-19	35.1433
GPR153	1.6509	5.83069	10.2264	3.39e-20	8.55e-19	35.1167
GCNT3	-3.33754	5.45282	-10.2242	3.45e-20	8.67e-19	35.1012
TMEM158	2.19839	5.54113	10.2225	3.49e-20	8.76e-19	35.09
MMP2	2.1118	9.63811	10.2188	3.58e-20	8.98e-19	35.0645
PAPPA	2.02134	6.981	10.214	3.7e-20	9.25e-19	35.0321
RAB11FIP1	-1.83969	8.97571	-10.2097	3.81e-20	9.52e-19	35.0027
ITGA5	1.94538	8.22629	10.2082	3.85e-20	9.61e-19	34.9923
AK055981	-1.4941	5.06988	-10.2069	3.88e-20	9.69e-19	34.9832
CLDN8	-2.33283	3.4526	-10.2027	4e-20	9.96e-19	34.9549
MFSD6	-1.31445	9.05898	-10.1966	4.17e-20	1.04e-18	34.9132
HAVCR2	1.84014	5.07365	10.1956	4.2e-20	1.04e-18	34.9066
ZBTB7C	-2.27144	6.85821	-10.1927	4.28e-20	1.06e-18	34.8863
RP11-680F8.4	-1.4148	6.02373	-10.1844	4.54e-20	1.12e-18	34.8299
GAS7	-1.7772	7.35951	-10.1832	4.57e-20	1.13e-18	34.822
GOT1	-1.16517	8.34327	-10.1806	4.65e-20	1.15e-18	34.8044
MMP19	1.95343	5.92543	10.1788	4.71e-20	1.16e-18	34.7919
AIM1L	-2.17647	6.96023	-10.1758	4.81e-20	1.18e-18	34.7713
DENND4C	-1.00679	8.77277	-10.1757	4.82e-20	1.18e-18	34.7705
ADAMTS12	2.48938	6.51392	10.1694	5.03e-20	1.23e-18	34.7277
TMED3	-1.27401	9.67709	-10.168	5.08e-20	1.24e-18	34.7179
TYROBP	1.49895	8.62968	10.1608	5.33e-20	1.3e-18	34.6694
CLIC3	-3.16497	9.56229	-10.1596	5.38e-20	1.31e-18	34.6609
DUSP6	1.4747	9.61885	10.1585	5.42e-20	1.32e-18	34.6534
ACOX2	-1.16741	3.32725	-10.1573	5.47e-20	1.33e-18	34.6452
TENM2	3.32409	7.76995	10.1539	5.6e-20	1.36e-18	34.622
ACAT1	-1.15401	8.19226	-10.1526	5.65e-20	1.37e-18	34.6131
HLA-J	1.06056	10.9615	10.1373	6.27e-20	1.52e-18	34.5094
PGD	-1.84171	10.1325	-10.1298	6.6e-20	1.6e-18	34.4583
S100A16	-1.23588	12.3009	-10.1292	6.63e-20	1.6e-18	34.4542
DTX3L	1.05887	9.92264	10.1269	6.74e-20	1.62e-18	34.4386
AK055981	-1.35949	3.80749	-10.1229	6.93e-20	1.67e-18	34.411
SLC38A6	1.30925	6.4646	10.1211	7.01e-20	1.68e-18	34.3988
CLEC7A	1.76599	8.38397	10.1062	7.77e-20	1.86e-18	34.2976
TTPAL	1.52228	7.26461	10.106	7.78e-20	1.86e-18	34.2964
ADORA2B	2.13747	6.66862	10.0893	8.72e-20	2.08e-18	34.1827
TRNP1	-2.47047	7.51079	-10.058	1.08e-19	2.56e-18	33.9701
RPS6KA1	1.09202	6.53003	10.0528	1.12e-19	2.65e-18	33.9346
ZDHHC13	-1.23298	8.60519	-10.0464	1.17e-19	2.77e-18	33.8913
ADA	1.62688	7.60252	10.0441	1.19e-19	2.81e-18	33.8758
UHRF1	1.64864	7.84884	10.0429	1.2e-19	2.83e-18	33.8674
SELENBP1	-2.27028	5.20023	-10.0424	1.2e-19	2.83e-18	33.864
FCGR1B	2.43993	4.48983	10.0416	1.21e-19	2.84e-18	33.8588
TNFRSF11A	-1.84186	5.2536	-10.0386	1.24e-19	2.9e-18	33.8383
CGN	-1.46909	4.52099	-10.0377	1.24e-19	2.91e-18	33.8321
MCAM	1.25984	7.81924	10.0373	1.25e-19	2.91e-18	33.8298
MYL5	-1.17202	4.18818	-10.0357	1.26e-19	2.94e-18	33.8184
PRR5L	1.17685	5.51624	10.0354	1.26e-19	2.95e-18	33.8168
ACP6	-1.50171	5.61852	-10.0333	1.28e-19	2.99e-18	33.8021
LTBP1	1.79867	9.24434	10.0255	1.35e-19	3.14e-18	33.7496
SYTL1	-1.61672	8.70963	-10.0211	1.39e-19	3.23e-18	33.7194
KCNAB1	-1.39696	4.91792	-10.006	1.55e-19	3.57e-18	33.617
ADH7	-3.87895	7.43018	-10.0055	1.55e-19	3.57e-18	33.6142
FAM102A	-1.10828	8.14	-10.0052	1.55e-19	3.58e-18	33.6119
C1QB	1.93293	8.61043	9.99812	1.63e-19	3.75e-18	33.5639
LEPRE1	1.51372	6.681	9.99742	1.64e-19	3.77e-18	33.5592
C6orf132	-2.05029	7.82126	-9.99284	1.69e-19	3.88e-18	33.5282
CYP4F12	-2.17558	5.67015	-9.99102	1.71e-19	3.92e-18	33.5158
LOC102724362	-1.15776	4.86769	-9.99038	1.72e-19	3.94e-18	33.5115
ABLIM1	-1.57065	10.9052	-9.98897	1.74e-19	3.96e-18	33.5019
TMEM2	1.44479	6.67165	9.9807	1.84e-19	4.18e-18	33.446
DCT	-2.30311	3.03446	-9.97629	1.89e-19	4.31e-18	33.4161
CD200R1	-1.02751	3.01414	-9.9737	1.93e-19	4.38e-18	33.3986
HMGA2	3.78286	5.2967	9.97064	1.97e-19	4.47e-18	33.3779
TMPRSS2	-2.73683	5.15073	-9.96524	2.04e-19	4.63e-18	33.3413
COBLL1	-1.36871	9.19016	-9.95969	2.12e-19	4.81e-18	33.3038
CCL14	-2.57975	5.85153	-9.95848	2.14e-19	4.84e-18	33.2956
CXCL9	4.03163	8.64496	9.95732	2.16e-19	4.87e-18	33.2877
ZNF677	-1.2479	3.46945	-9.95546	2.18e-19	4.92e-18	33.2751
CXCR2	-1.95872	6.6828	-9.9435	2.37e-19	5.33e-18	33.1942
TPRG1	-3.17663	7.55643	-9.94018	2.42e-19	5.44e-18	33.1718
CRIP2	-1.67196	7.91459	-9.9385	2.45e-19	5.49e-18	33.1605
TMEM40	-2.07911	9.57077	-9.9373	2.47e-19	5.53e-18	33.1523
CXCL2	2.58469	7.86752	9.93565	2.5e-19	5.59e-18	33.1412
TMEM254	-1.31015	6.903	-9.9278	2.64e-19	5.88e-18	33.0881
PCDH1	-1.22469	6.02774	-9.91428	2.89e-19	6.44e-18	32.9968
S100A7	3.69527	13.4522	9.91304	2.92e-19	6.48e-18	32.9884
ST6GALNAC1	-3.18651	6.56377	-9.91281	2.92e-19	6.48e-18	32.9869
SEMA3G	-1.53562	3.96519	-9.91008	2.98e-19	6.6e-18	32.9684
BNIPL	-3.06858	7.14455	-9.90506	3.08e-19	6.82e-18	32.9345
RIPK2	1.10512	6.6354	9.90269	3.13e-19	6.92e-18	32.9185
IL15RA	1.44282	6.2754	9.90068	3.18e-19	7e-18	32.905
COL4A6	3.17513	5.10488	9.89021	3.41e-19	7.49e-18	32.8343
MUC15	-3.04771	7.03871	-9.88938	3.43e-19	7.52e-18	32.8287
SMTN	1.70376	6.79464	9.88482	3.54e-19	7.75e-18	32.7979
TXN	-1.0877	13.5624	-9.87018	3.91e-19	8.54e-18	32.6991
DUOX1	-2.25414	9.00276	-9.86472	4.06e-19	8.86e-18	32.6623
MIR7110	1.14889	7.73998	9.86377	4.09e-19	8.91e-18	32.6559
CYR61	2.41374	9.57765	9.86176	4.14e-19	9.02e-18	32.6424
LIFR	-2.3913	6.45488	-9.86114	4.16e-19	9.05e-18	32.6382
CXCL13	4.30949	8.72897	9.85944	4.21e-19	9.15e-18	32.6268
ANGPT2	1.69178	5.87423	9.85429	4.36e-19	9.46e-18	32.592
WDR53	1.00117	5.91426	9.84872	4.53e-19	9.8e-18	32.5545
MEOX2	-2.11609	4.96266	-9.84724	4.57e-19	9.89e-18	32.5445
SFXN3	1.09357	7.71145	9.84605	4.61e-19	9.97e-18	32.5365
ITPR3	1.02584	8.84009	9.83771	4.88e-19	1.05e-17	32.4804
SCD5	1.70908	7.42467	9.81796	5.58e-19	1.2e-17	32.3474
PDGFRB	1.44634	7.44427	9.80895	5.93e-19	1.27e-17	32.2867
SPINT1	-1.3044	9.47999	-9.80508	6.09e-19	1.31e-17	32.2607
UGT1A1	-3.3201	7.60242	-9.79662	6.45e-19	1.38e-17	32.2038
TDO2	3.46848	5.27797	9.79187	6.67e-19	1.42e-17	32.1719
IFIT3	2.54638	9.7729	9.78413	7.03e-19	1.5e-17	32.1198
TREM2	2.05366	5.60047	9.7836	7.05e-19	1.5e-17	32.1163
TMEM80	-1.01494	6.4252	-9.78049	7.2e-19	1.53e-17	32.0954
ZNF469	1.47002	6.44911	9.76634	7.93e-19	1.68e-17	32.0003
ABCA5	-1.04002	7.07539	-9.76506	8e-19	1.69e-17	31.9917
WWC1	-1.42591	6.55351	-9.76452	8.03e-19	1.7e-17	31.988
CDC42EP3	1.62169	7.98087	9.76101	8.22e-19	1.74e-17	31.9645
GNE	-1.5674	7.11126	-9.75462	8.59e-19	1.81e-17	31.9215
BGN	2.01748	8.39683	9.75305	8.68e-19	1.83e-17	31.911
EPHA1	-1.38046	6.63907	-9.74558	9.13e-19	1.92e-17	31.8609
ISOC1	-1.05855	8.51576	-9.73456	9.84e-19	2.07e-17	31.7869
LOC101929304	-1.05799	7.22081	-9.7321	1e-18	2.1e-17	31.7705
TXNRD1	1.48071	8.62546	9.71256	1.14e-18	2.39e-17	31.6394
CHST3	1.27037	5.50603	9.7121	1.15e-18	2.39e-17	31.6363
ALOX12	-3.08357	5.87867	-9.71054	1.16e-18	2.41e-17	31.6258
STARD3NL	1.2018	8.00894	9.70175	1.23e-18	2.56e-17	31.567
FOXM1	1.66362	5.25041	9.69487	1.29e-18	2.68e-17	31.5208
RGMA	-1.73195	6.26649	-9.6912	1.32e-18	2.74e-17	31.4963
PRSS3	-2.96323	7.73541	-9.68466	1.38e-18	2.86e-17	31.4525
COL11A1	4.76674	6.18208	9.67835	1.44e-18	2.98e-17	31.4102
ECE2	1.3514	4.90571	9.67092	1.51e-18	3.13e-17	31.3605
SLC7A7	1.5888	6.59109	9.66427	1.58e-18	3.27e-17	31.316
XPA	-1.04124	7.68466	-9.66095	1.62e-18	3.34e-17	31.2938
KCNT2	-1.34099	3.75541	-9.65751	1.66e-18	3.41e-17	31.2708
KSR1	-1.17361	7.12087	-9.65599	1.68e-18	3.44e-17	31.2606
ERBB2	-1.20171	8.30151	-9.64852	1.76e-18	3.62e-17	31.2107
FBXL16	-1.93796	5.781	-9.64573	1.8e-18	3.68e-17	31.192
HS3ST1	-2.165	7.66875	-9.64161	1.85e-18	3.78e-17	31.1645
CRYL1	-1.20924	5.62562	-9.63549	1.92e-18	3.93e-17	31.1235
LRRC37A4P	-1.26017	4.57061	-9.63541	1.93e-18	3.93e-17	31.1231
GPR161	1.3834	6.23753	9.61858	2.16e-18	4.39e-17	31.0106
NR2F2-AS1	-1.07563	4.17145	-9.61677	2.18e-18	4.44e-17	30.9985
LEPREL1	3.134	7.32304	9.61349	2.23e-18	4.53e-17	30.9766
FCGR3B	1.92747	6.61268	9.61334	2.24e-18	4.53e-17	30.9756
GPX3	-2.25659	9.60826	-9.61077	2.27e-18	4.6e-17	30.9585
EXT2	1.21383	7.93832	9.60444	2.37e-18	4.8e-17	30.9162
PGM2L1	1.62174	7.1416	9.59727	2.49e-18	5.03e-17	30.8683
MUC1	-2.54998	8.10354	-9.59266	2.57e-18	5.18e-17	30.8376
PPM1L	-1.37904	5.81306	-9.58821	2.65e-18	5.33e-17	30.8079
TYRO3	-1.48466	5.36105	-9.58548	2.7e-18	5.43e-17	30.7897
ZC3H6	-1.18977	4.9921	-9.58441	2.72e-18	5.46e-17	30.7826
ADAM8	1.50852	5.5258	9.5826	2.75e-18	5.52e-17	30.7705
PPDPF	-1.02255	9.76687	-9.57485	2.9e-18	5.81e-17	30.7188
BMP2	2.13583	7.40443	9.55586	3.3e-18	6.6e-17	30.5923
RUVBL1	1.12281	8.34597	9.54319	3.59e-18	7.17e-17	30.5079
TEN1	-1.03018	5.93044	-9.54213	3.61e-18	7.21e-17	30.5008
SH3YL1	-1.22584	10.2562	-9.54209	3.62e-18	7.21e-17	30.5006
PTN	-3.01962	7.90828	-9.53596	3.77e-18	7.51e-17	30.4597
NID1	1.86971	8.36851	9.53181	3.87e-18	7.71e-17	30.4322
UPK1A	-2.1772	2.76097	-9.53026	3.92e-18	7.78e-17	30.4218
DDX58	2.32851	7.20819	9.52852	3.96e-18	7.87e-17	30.4103
THEMIS2	1.7343	6.18793	9.52543	4.05e-18	8.02e-17	30.3897
TC2N	-1.51913	7.09623	-9.52354	4.1e-18	8.12e-17	30.3771
PYGM	-3.34445	3.27175	-9.51863	4.23e-18	8.39e-17	30.3444
LOC100131262	1.56109	6.24876	9.51656	4.29e-18	8.49e-17	30.3307
SSFA2	1.1186	9.36425	9.51315	4.39e-18	8.67e-17	30.308
EMP2	-1.25637	9.85611	-9.51315	4.39e-18	8.67e-17	30.308
IVNS1ABP	1.03547	10.4799	9.50871	4.53e-18	8.93e-17	30.2785
LGALS3BP	1.12447	10.2589	9.5069	4.58e-18	9.03e-17	30.2665
STK17A	1.29078	9.99008	9.50598	4.61e-18	9.08e-17	30.2604
COL6A2	2.15069	10.1763	9.50021	4.79e-18	9.42e-17	30.222
ULK3	-1.41503	6.11843	-9.4995	4.82e-18	9.46e-17	30.2173
BEX4	-1.86253	7.44799	-9.49899	4.83e-18	9.48e-17	30.2139
CMPK2	2.52628	8.91455	9.49564	4.94e-18	9.69e-17	30.1917
GLS	1.30327	9.4721	9.49365	5.01e-18	9.81e-17	30.1784
CEMIP	1.9731	6.67846	9.49121	5.09e-18	9.97e-17	30.1622
BOC	-1.61951	7.60837	-9.49023	5.13e-18	1e-16	30.1557
CXCL16	1.37362	6.84555	9.4898	5.14e-18	1e-16	30.1528
TSHZ3	1.89832	5.60283	9.48662	5.25e-18	1.02e-16	30.1317
LMOD1	-1.55429	3.52276	-9.48382	5.35e-18	1.04e-16	30.1131
EHF	-1.88487	11.6539	-9.47697	5.6e-18	1.09e-16	30.0676
IL24	3.39223	5.41271	9.47614	5.63e-18	1.09e-16	30.0621
IL7R	2.55266	8.93625	9.47319	5.75e-18	1.11e-16	30.0425
COL10A1	3.55221	6.31822	9.45933	6.31e-18	1.22e-16	29.9506
CLDN7	-2.39351	8.27082	-9.45275	6.59e-18	1.27e-16	29.9069
OAS3	1.7819	8.5086	9.44246	7.06e-18	1.36e-16	29.8386
ALDH6A1	-1.47436	6.9292	-9.43777	7.29e-18	1.4e-16	29.8075
TRIM6	-1.45576	5.93524	-9.43697	7.33e-18	1.41e-16	29.8023
PILRA	1.15253	5.89013	9.4329	7.53e-18	1.44e-16	29.7753
EPHB2	1.48135	4.25469	9.42258	8.07e-18	1.54e-16	29.7069
C1QC	1.59051	9.63556	9.42253	8.08e-18	1.54e-16	29.7066
ARSJ	1.95876	4.70688	9.41646	8.41e-18	1.6e-16	29.6664
FOXD1	1.83177	4.67886	9.41532	8.47e-18	1.61e-16	29.6588
RORC	-1.29424	2.94396	-9.41243	8.64e-18	1.64e-16	29.6397
AIM2	2.80108	7.88257	9.41166	8.69e-18	1.65e-16	29.6346
SPTBN2	-1.14717	5.11785	-9.41011	8.78e-18	1.67e-16	29.6243
FAM101B	1.57578	7.72567	9.40992	8.79e-18	1.67e-16	29.6231
GPRASP1	-1.15868	3.9516	-9.40937	8.82e-18	1.67e-16	29.6195
ABI3BP	-3.02527	7.96358	-9.40707	8.96e-18	1.7e-16	29.6042
CCDC86	1.26569	7.05638	9.40548	9.05e-18	1.71e-16	29.5937
KIAA1468	-1.30212	8.48211	-9.39839	9.49e-18	1.79e-16	29.5468
LAMP3	2.1716	8.68675	9.39762	9.54e-18	1.8e-16	29.5416
HMGCS1	-1.37693	8.89269	-9.38851	1.01e-17	1.91e-16	29.4814
OGFRL1	-1.57707	10.0217	-9.37727	1.09e-17	2.05e-16	29.4071
HDGFRP3	1.17148	8.74684	9.37632	1.1e-17	2.06e-16	29.4008
TGFB3	1.7253	5.80956	9.37431	1.12e-17	2.09e-16	29.3875
OCLN	-1.95415	7.99245	-9.37347	1.12e-17	2.1e-16	29.3819
NBPF20	1.27636	5.61667	9.3662	1.18e-17	2.2e-16	29.3339
CXCL5	3.85688	6.21198	9.36522	1.19e-17	2.21e-16	29.3274
BAK1	1.10487	5.98161	9.3606	1.22e-17	2.28e-16	29.2969
TRIM13	-1.39357	8.03852	-9.35499	1.27e-17	2.36e-16	29.2598
PPP1R1A	-1.85129	3.02232	-9.34936	1.32e-17	2.45e-16	29.2227
HSPB8	-2.15635	9.80735	-9.34825	1.33e-17	2.46e-16	29.2154
TST	-1.44678	8.55397	-9.34162	1.39e-17	2.57e-16	29.1715
EPN3	-1.60366	7.02772	-9.34048	1.4e-17	2.59e-16	29.164
PRADC1	-1.03861	5.47678	-9.33803	1.42e-17	2.63e-16	29.1479
STRBP	-1.20158	7.42759	-9.32907	1.51e-17	2.79e-16	29.0887
HOXB7	2.29385	5.32883	9.32795	1.52e-17	2.8e-16	29.0814
CD14	1.21126	9.19404	9.32405	1.56e-17	2.88e-16	29.0556
SNAPC1	1.34817	8.50073	9.32165	1.59e-17	2.92e-16	29.0398
GULP1	-2.14066	7.53288	-9.31935	1.61e-17	2.96e-16	29.0246
RFC4	1.32859	8.39809	9.31925	1.61e-17	2.96e-16	29.024
AF289551	-1.09574	4.87553	-9.29715	1.87e-17	3.42e-16	28.8783
HMGN5	-1.50383	5.13356	-9.29657	1.87e-17	3.43e-16	28.8745
RGS20	2.98693	5.77625	9.29297	1.92e-17	3.51e-16	28.8508
SLC3A2	1.12059	9.15845	9.28912	1.97e-17	3.59e-16	28.8254
PTGS2	3.07868	7.53904	9.27938	2.1e-17	3.82e-16	28.7612
TMPRSS11E	-4.10136	8.76723	-9.27902	2.11e-17	3.83e-16	28.7589
OSR1	-1.2957	3.04848	-9.27715	2.13e-17	3.87e-16	28.7466
STX2	1.01537	6.38428	9.27125	2.22e-17	4.02e-16	28.7078
FOSL1	2.53494	5.82565	9.2596	2.4e-17	4.34e-16	28.6311
TMEM125	-1.36014	4.53668	-9.25163	2.53e-17	4.57e-16	28.5787
ARTN	1.68313	4.66988	9.23884	2.75e-17	4.96e-16	28.4946
POMGNT1	1.102	6.17625	9.23787	2.77e-17	4.99e-16	28.4883
DHRSX	1.0496	4.81314	9.23504	2.82e-17	5.07e-16	28.4697
LL22NC03-N14H11.1	2.10399	5.61428	9.23385	2.85e-17	5.11e-16	28.4619
EYA2	-2.43102	4.35235	-9.22738	2.97e-17	5.33e-16	28.4194
FKBP14	1.33867	7.74592	9.22357	3.05e-17	5.46e-16	28.3944
GPNMB	1.40107	12.1098	9.21773	3.17e-17	5.67e-16	28.356
IL18	-2.04663	8.48311	-9.20915	3.35e-17	5.97e-16	28.2997
EP300-AS1	-1.58035	5.31055	-9.19722	3.63e-17	6.43e-16	28.2215
LRRK2	-1.42344	5.04431	-9.19471	3.69e-17	6.53e-16	28.205
IGFBP3	1.74542	11.0723	9.18531	3.93e-17	6.94e-16	28.1434
COL18A1	1.20215	7.71187	9.18498	3.94e-17	6.95e-16	28.1412
RBBP8	1.12141	8.8814	9.17757	4.14e-17	7.28e-16	28.0927
PRPF4	1.04837	8.37671	9.17134	4.31e-17	7.58e-16	28.0518
PARP9	1.41685	9.05238	9.16762	4.42e-17	7.75e-16	28.0275
IL36G	3.478	7.81433	9.16562	4.48e-17	7.85e-16	28.0144
LRP12	1.67574	5.94166	9.16052	4.63e-17	8.11e-16	27.981
CHCHD10	-1.3065	8.31786	-9.16015	4.64e-17	8.12e-16	27.9786
HPGD	-2.75791	6.88424	-9.16002	4.65e-17	8.12e-16	27.9777
RAVER2	-1.2437	5.02597	-9.15875	4.69e-17	8.18e-16	27.9694
RSAD2	2.9834	7.9913	9.14894	5e-17	8.71e-16	27.9052
PLEC	1.49902	8.0919	9.14864	5.01e-17	8.72e-16	27.9032
MYH11	-2.45768	6.98952	-9.14006	5.31e-17	9.21e-16	27.8471
SH3PXD2A-AS1	-1.87857	4.94103	-9.13849	5.36e-17	9.3e-16	27.8368
PAMR1	-1.50844	4.02817	-9.13797	5.38e-17	9.32e-16	27.8334
CKS1B	1.04481	10.0752	9.13014	5.67e-17	9.8e-16	27.7822
E2F7	1.83771	5.77505	9.12831	5.73e-17	9.91e-16	27.7703
C11orf24	1.11543	6.9255	9.12694	5.79e-17	9.99e-16	27.7613
CYP2C18	-3.25639	6.77417	-9.12206	5.98e-17	1.03e-15	27.7294
USP54	-1.28161	6.83056	-9.11492	6.27e-17	1.08e-15	27.6828
LARP6	2.04085	4.65935	9.11487	6.27e-17	1.08e-15	27.6824
RP11-1L12.3	1.77302	4.17042	9.11146	6.41e-17	1.1e-15	27.6601
GOLPH3L	-1.01422	8.05434	-9.10407	6.73e-17	1.16e-15	27.6119
SIK1	1.60878	8.92553	9.09616	7.09e-17	1.22e-15	27.5602
ID3	1.15702	9.10683	9.09532	7.13e-17	1.22e-15	27.5548
KRT31	-2.34521	4.90381	-9.08956	7.41e-17	1.26e-15	27.5172
VAV3	-1.65643	9.10305	-9.08781	7.5e-17	1.28e-15	27.5058
MACC1	-2.13964	5.68512	-9.08193	7.79e-17	1.33e-15	27.4674
NAV1	1.69034	8.35887	9.079	7.95e-17	1.35e-15	27.4483
ITGA1	1.19647	6.96444	9.07393	8.22e-17	1.4e-15	27.4153
MAP7D1	1.0302	8.80769	9.07134	8.36e-17	1.42e-15	27.3983
FJX1	1.73699	6.53326	9.07027	8.42e-17	1.43e-15	27.3914
NCRNA00185	-1.72342	3.13174	-9.06994	8.44e-17	1.43e-15	27.3893
TP63	1.21231	11.3088	9.06782	8.55e-17	1.45e-15	27.3754
GNB4	1.01913	9.48489	9.06737	8.58e-17	1.45e-15	27.3725
IL17D	-1.37367	2.71671	-9.05456	9.34e-17	1.57e-15	27.289
ANXA1	-1.10778	14.5471	-9.05338	9.41e-17	1.58e-15	27.2813
DHRS9	-2.22404	8.20568	-9.03978	1.03e-16	1.72e-15	27.1927
LAYN	1.81114	6.23715	9.02842	1.11e-16	1.85e-15	27.1188
C1QTNF6	1.48189	3.74254	9.02157	1.16e-16	1.93e-15	27.0742
DEPTOR	-2.23316	6.29517	-9.01252	1.23e-16	2.05e-15	27.0154
NFIX	-1.23598	6.8385	-9.00638	1.28e-16	2.13e-15	26.9755
CD1C	-1.55511	4.34679	-8.99892	1.35e-16	2.23e-15	26.927
RP11-96D1.11	-1.39539	5.8021	-8.99565	1.38e-16	2.28e-15	26.9058
FADS1	1.61833	6.91647	8.99094	1.42e-16	2.35e-15	26.8752
AX746823	1.65032	6.40592	8.98698	1.46e-16	2.41e-15	26.8495
GAS1	1.75863	10.0064	8.9815	1.51e-16	2.49e-15	26.814
SLC16A7	-1.75642	8.24195	-8.97535	1.57e-16	2.59e-15	26.774
CFH	-1.88025	8.31859	-8.96719	1.66e-16	2.72e-15	26.7211
GBP5	2.5767	6.20512	8.96295	1.71e-16	2.8e-15	26.6936
CSTB	-1.15601	14.6064	-8.95863	1.76e-16	2.87e-15	26.6656
RELB	1.44608	4.73645	8.95599	1.79e-16	2.92e-15	26.6484
TRIP13	1.64399	7.20111	8.95438	1.81e-16	2.95e-15	26.638
EMR2	1.82311	4.6956	8.95208	1.83e-16	2.99e-15	26.6231
MCM10	1.67589	5.16661	8.95141	1.84e-16	3e-15	26.6188
SPRY4	1.48091	4.32806	8.93984	1.99e-16	3.23e-15	26.5438
TIMP1	1.55253	10.7301	8.93959	1.99e-16	3.23e-15	26.5422
LAMB3	1.99005	9.39266	8.93713	2.02e-16	3.28e-15	26.5262
CXCL6	3.12428	6.19454	8.9299	2.12e-16	3.43e-15	26.4794
DUSP5	-1.628	8.05481	-8.9297	2.12e-16	3.44e-15	26.4781
PRAF2	1.00846	5.77731	8.91994	2.26e-16	3.65e-15	26.415
C11orf52	-1.23471	3.43319	-8.91874	2.28e-16	3.68e-15	26.4072
CDH19	-1.62349	4.09614	-8.91702	2.31e-16	3.71e-15	26.3961
ABCC4	1.01247	7.28832	8.91013	2.41e-16	3.88e-15	26.3515
RAB29	1.0819	7.90753	8.90602	2.48e-16	3.98e-15	26.3249
CLDN10	-4.12357	5.09656	-8.90481	2.5e-16	4.01e-15	26.3171
CD24	-1.29705	13.5408	-8.90439	2.51e-16	4.01e-15	26.3144
VMP1	1.58308	8.97343	8.8993	2.59e-16	4.14e-15	26.2815
LOC283070	-1.21571	6.54318	-8.89927	2.59e-16	4.14e-15	26.2813
C14orf28	-1.10862	5.03062	-8.89866	2.6e-16	4.15e-15	26.2773
PCDH17	1.48914	4.96524	8.89137	2.73e-16	4.35e-15	26.2302
SMAD9	-1.87192	6.29832	-8.88065	2.93e-16	4.65e-15	26.161
RTP4	2.298	6.54963	8.87875	2.96e-16	4.7e-15	26.1487
SLC15A3	1.41385	6.19196	8.87476	3.04e-16	4.82e-15	26.123
PLXNC1	1.3233	8.17565	8.87388	3.06e-16	4.84e-15	26.1173
PI15	2.56088	6.29585	8.86284	3.29e-16	5.19e-15	26.046
ALDH3A1	-3.53922	8.66767	-8.86218	3.3e-16	5.21e-15	26.0418
ATP1B3	1.04004	12.5339	8.85615	3.44e-16	5.4e-15	26.0029
KAZN	-1.09088	9.57047	-8.8544	3.48e-16	5.46e-15	25.9915
LINC00478	-1.70525	4.24907	-8.85411	3.48e-16	5.46e-15	25.9897
CAPNS2	-2.72346	8.7324	-8.85265	3.52e-16	5.51e-15	25.9803
NRIP3	1.93044	4.84583	8.84374	3.73e-16	5.83e-15	25.9228
SCNN1A	-2.89049	8.58578	-8.84087	3.8e-16	5.93e-15	25.9043
PPARG	-1.05716	2.68247	-8.83574	3.93e-16	6.12e-15	25.8713
PARD6B	-1.36919	6.76288	-8.83442	3.96e-16	6.17e-15	25.8628
ENPEP	1.97181	4.91853	8.83425	3.96e-16	6.18e-15	25.8617
WARS	2.05466	9.62389	8.83073	4.06e-16	6.31e-15	25.839
FN1	2.25508	12.1077	8.82199	4.3e-16	6.66e-15	25.7827
IGSF6	1.54126	6.04815	8.81763	4.42e-16	6.85e-15	25.7546
VAT1	-1.11253	8.46502	-8.81756	4.42e-16	6.85e-15	25.7542
LINC01094	1.43264	4.23651	8.80984	4.65e-16	7.19e-15	25.7045
WDHD1	1.19075	5.39811	8.80203	4.89e-16	7.54e-15	25.6543
EHD2	1.35326	7.7595	8.80009	4.95e-16	7.63e-15	25.6418
ERBB3	-1.61291	8.85859	-8.79999	4.96e-16	7.63e-15	25.6411
FAAH2	-1.39861	4.44219	-8.79979	4.96e-16	7.64e-15	25.6399
CEACAM5	-3.75779	8.99276	-8.79101	5.26e-16	8.07e-15	25.5834
SERPINA1	1.79936	8.37437	8.7898	5.3e-16	8.13e-15	25.5756
DHRS1	-1.47118	9.71516	-8.78727	5.39e-16	8.26e-15	25.5594
SLURP1	-4.58302	7.93044	-8.78359	5.52e-16	8.43e-15	25.5357
CD300A	1.65014	5.47466	8.78354	5.52e-16	8.43e-15	25.5354
ACOT7	1.13576	8.58928	8.78053	5.63e-16	8.59e-15	25.5161
ODC1	1.96415	10.9886	8.77671	5.77e-16	8.8e-15	25.4915
RP11-532F12.5	-1.32275	6.17234	-8.77652	5.78e-16	8.81e-15	25.4903
ACP5	1.5203	8.32915	8.77621	5.79e-16	8.82e-15	25.4883
PPARGC1A	-1.40232	3.88594	-8.77516	5.83e-16	8.87e-15	25.4815
DUXAP10	2.19398	4.96948	8.76457	6.24e-16	9.49e-15	25.4135
IL1B	2.71025	7.43926	8.76303	6.31e-16	9.57e-15	25.4037
TCEA3	-2.1246	7.42804	-8.75765	6.53e-16	9.9e-15	25.3692
RBP1	2.33983	9.1862	8.75621	6.59e-16	9.98e-15	25.3599
APOL2	1.07613	6.48404	8.75507	6.64e-16	1e-14	25.3526
ZNF493	-1.49195	7.35709	-8.75279	6.74e-16	1.02e-14	25.338
DDX60L	1.55099	8.17824	8.73576	7.53e-16	1.13e-14	25.2288
UNC13B	-1.22808	7.12709	-8.7275	7.95e-16	1.19e-14	25.1758
LTBP2	1.27818	8.09202	8.7273	7.96e-16	1.2e-14	25.1746
MMP11	2.89509	5.3039	8.72687	7.98e-16	1.2e-14	25.1718
CYP2E1	-2.77171	5.75549	-8.72354	8.15e-16	1.22e-14	25.1505
CYP11A1	-1.04528	2.33973	-8.72162	8.25e-16	1.24e-14	25.1382
OPLAH	-1.16008	4.85464	-8.72089	8.29e-16	1.24e-14	25.1335
MPZL3	-1.80244	7.95899	-8.71439	8.65e-16	1.3e-14	25.0919
KIAA0754	1.04282	6.31468	8.71056	8.87e-16	1.32e-14	25.0674
HCK	1.40906	7.50613	8.69708	9.68e-16	1.44e-14	24.9811
LOC284219	1.24036	5.81383	8.69708	9.68e-16	1.44e-14	24.9811
CXCL3	2.55008	6.09438	8.69603	9.75e-16	1.45e-14	24.9744
PRSS3P2	-1.53894	5.23903	-8.69146	1e-15	1.49e-14	24.9452
EIF5A2	1.81417	4.08492	8.68866	1.02e-15	1.51e-14	24.9273
SLC28A3	2.10962	6.50849	8.68734	1.03e-15	1.52e-14	24.9188
MSRB1	1.1672	8.40486	8.67798	1.1e-15	1.61e-14	24.859
TLE2	-1.32226	4.9229	-8.67767	1.1e-15	1.62e-14	24.857
ZNF431	-1.32525	8.06429	-8.67365	1.13e-15	1.66e-14	24.8314
ARHGEF26	-2.55184	5.99557	-8.66948	1.16e-15	1.7e-14	24.8047
PRTFDC1	1.43388	6.79569	8.66004	1.23e-15	1.8e-14	24.7444
ADAMDEC1	3.02141	6.88664	8.65073	1.31e-15	1.91e-14	24.685
KRT14	1.55646	15.0691	8.64815	1.33e-15	1.94e-14	24.6685
FLG	-3.92214	6.12884	-8.64332	1.37e-15	2e-14	24.6378
STAU2	-1.00152	6.69949	-8.64145	1.39e-15	2.02e-14	24.6258
PRIM2	1.41183	5.51289	8.6273	1.52e-15	2.21e-14	24.5356
MMP14	1.23197	6.06939	8.6271	1.52e-15	2.21e-14	24.5344
KIF23	1.38993	7.01024	8.62622	1.53e-15	2.22e-14	24.5287
CX3CR1	-1.37842	5.24183	-8.62297	1.56e-15	2.26e-14	24.508
TOM1L2	-1.06788	6.19533	-8.62282	1.57e-15	2.26e-14	24.5071
ASAP3	-1.03691	6.31998	-8.61179	1.68e-15	2.42e-14	24.4368
RP11-747H7.3	-1.85009	5.06993	-8.60574	1.75e-15	2.51e-14	24.3984
CDKN1A	1.24302	9.38654	8.59384	1.89e-15	2.71e-14	24.3226
ADRB1	-1.2681	3.23866	-8.59025	1.93e-15	2.77e-14	24.2998
GPR157	-1.33169	8.05954	-8.58366	2.02e-15	2.89e-14	24.2579
LEPREL4	1.05877	5.63768	8.58299	2.02e-15	2.9e-14	24.2537
CD207	-2.08674	4.17686	-8.5806	2.06e-15	2.94e-14	24.2385
CCL11	2.52124	4.9655	8.58055	2.06e-15	2.94e-14	24.2381
FARP1	1.24339	6.48717	8.57861	2.08e-15	2.97e-14	24.2258
C15orf48	-1.9716	10.1885	-8.55695	2.39e-15	3.41e-14	24.0882
ALDH1A1	-3.032	7.36009	-8.55361	2.45e-15	3.48e-14	24.067
GPX8	1.69631	7.81988	8.54779	2.54e-15	3.61e-14	24.0301
BC034636	-1.63861	4.92977	-8.54736	2.55e-15	3.62e-14	24.0274
CHEK1	1.40908	6.45237	8.54002	2.67e-15	3.78e-14	23.9808
NR2F1	-1.51931	6.5833	-8.53907	2.69e-15	3.8e-14	23.9748
C18orf54	1.28625	5.49626	8.53624	2.73e-15	3.87e-14	23.9568
FBXO45	1.16238	9.31573	8.53519	2.75e-15	3.89e-14	23.9502
S100A7A	3.71477	6.80773	8.53195	2.81e-15	3.97e-14	23.9297
SIAE	-1.09553	6.68102	-8.53071	2.83e-15	4e-14	23.9218
GLI3	1.17884	7.58011	8.53029	2.84e-15	4.01e-14	23.9192
EXT1	1.09143	9.49057	8.52867	2.87e-15	4.05e-14	23.9089
CYP27C1	1.96391	4.83754	8.5266	2.91e-15	4.1e-14	23.8958
CKAP2L	1.4298	5.04276	8.5247	2.94e-15	4.14e-14	23.8837
ABHD14B	-1.17276	6.74431	-8.51962	3.04e-15	4.26e-14	23.8516
GNAI1	1.36183	8.94837	8.51947	3.05e-15	4.26e-14	23.8506
SOX21-AS1	-1.03794	3.00348	-8.51756	3.08e-15	4.31e-14	23.8385
CXCL11	3.88364	6.1114	8.51707	3.09e-15	4.32e-14	23.8354
USP18	2.01032	5.77416	8.51514	3.13e-15	4.38e-14	23.8232
PDE4B	1.62504	7.04246	8.50954	3.25e-15	4.53e-14	23.7877
PRR15L	-1.72371	3.63626	-8.50788	3.28e-15	4.58e-14	23.7772
AKR1B1	1.07271	8.81979	8.50655	3.31e-15	4.62e-14	23.7688
RHOB	1.47827	9.95396	8.50606	3.32e-15	4.63e-14	23.7657
CALD1	1.16543	11.5794	8.50391	3.37e-15	4.69e-14	23.7521
RNA45S5	1.36345	6.23558	8.48887	3.71e-15	5.15e-14	23.6569
DDIT4	1.44646	10.6132	8.48886	3.71e-15	5.15e-14	23.6569
GRHL1	-1.99428	9.75921	-8.48721	3.75e-15	5.2e-14	23.6465
SLC27A2	-1.34905	4.23028	-8.48671	3.76e-15	5.21e-14	23.6433
LDOC1	-1.82562	5.25794	-8.47754	3.99e-15	5.52e-14	23.5854
TENM3	2.31161	4.39271	8.4768	4e-15	5.54e-14	23.5807
MIR6732	1.52976	6.82647	8.47564	4.03e-15	5.58e-14	23.5734
TPX2	1.38213	7.85899	8.47393	4.08e-15	5.63e-14	23.5626
CXCR4	2.19411	10.3877	8.46864	4.22e-15	5.82e-14	23.5292
ELF3	-2.04758	8.1878	-8.46782	4.24e-15	5.84e-14	23.5239
PHLDB3	-1.33444	6.81069	-8.46579	4.3e-15	5.92e-14	23.5112
AURKA	1.21328	7.56662	8.4657	4.3e-15	5.92e-14	23.5106
ZDHHC21	-1.61004	6.52159	-8.4648	4.32e-15	5.95e-14	23.5049
SCRN1	1.22264	8.63286	8.46195	4.4e-15	6.05e-14	23.4869
B3GALT5	-1.90971	4.2274	-8.46163	4.41e-15	6.06e-14	23.4849
MYBL2	1.23285	5.85312	8.45768	4.53e-15	6.2e-14	23.46
RAB25	-1.80586	9.86814	-8.45422	4.63e-15	6.33e-14	23.4381
PSMB9	1.70979	8.94841	8.45317	4.66e-15	6.37e-14	23.4315
TMEM44	1.21329	4.94296	8.45147	4.71e-15	6.43e-14	23.4207
TTC7B	1.60005	5.86079	8.45007	4.75e-15	6.48e-14	23.4119
SLC2A3	1.70025	7.19237	8.44993	4.76e-15	6.48e-14	23.411
VOPP1	1.06062	9.08822	8.44663	4.86e-15	6.62e-14	23.3902
SULT2B1	-2.20743	7.92036	-8.4447	4.92e-15	6.7e-14	23.378
MIR600	-1.11817	5.0959	-8.44153	5.02e-15	6.83e-14	23.3581
OSGIN2	1.00971	6.1625	8.43817	5.13e-15	6.97e-14	23.3369
DNMT3B	1.53654	4.84364	8.42603	5.54e-15	7.51e-14	23.2604
ASAP1-IT1	1.06757	5.27905	8.42233	5.67e-15	7.68e-14	23.2371
PGAM2	-1.89029	2.94034	-8.41111	6.1e-15	8.23e-14	23.1665
NMU	-2.48032	7.93358	-8.40921	6.17e-15	8.33e-14	23.1545
ITGB6	2.22783	9.3067	8.40788	6.22e-15	8.39e-14	23.1461
APBB2	1.3616	6.74352	8.40768	6.23e-15	8.4e-14	23.1448
IL32	1.66358	8.82036	8.40729	6.25e-15	8.41e-14	23.1424
CYSLTR1	-1.5253	5.75069	-8.40244	6.44e-15	8.66e-14	23.1119
WNK4	-1.13808	2.66319	-8.39636	6.7e-15	8.99e-14	23.0736
BSG	1.00608	9.3709	8.37941	7.46e-15	1e-13	22.9671
MFSD10	1.05563	6.57613	8.37877	7.49e-15	1e-13	22.9631
PDZD2	-1.41264	7.35579	-8.37457	7.7e-15	1.03e-13	22.9367
SUSD4	-2.28722	6.74171	-8.36603	8.13e-15	1.08e-13	22.8831
SYNPO	1.00565	7.15786	8.36409	8.23e-15	1.1e-13	22.8709
CENPI	1.09854	5.20065	8.36404	8.23e-15	1.1e-13	22.8706
PLOD2	1.55425	9.07043	8.34217	9.46e-15	1.26e-13	22.7334
C3orf52	1.4461	4.63507	8.33598	9.84e-15	1.3e-13	22.6946
DKK3	1.33348	10.3011	8.32526	1.05e-14	1.39e-13	22.6275
FBN2	2.33787	5.40453	8.31625	1.12e-14	1.47e-13	22.5711
MAB21L1	-1.35767	2.85732	-8.31491	1.12e-14	1.48e-13	22.5627
KLK11	-2.60486	9.12586	-8.31328	1.14e-14	1.5e-13	22.5525
RCAN1	1.04	9.56388	8.30814	1.17e-14	1.54e-13	22.5203
IL6	2.82549	5.84465	8.30687	1.18e-14	1.55e-13	22.5124
HRASLS	-2.35713	4.69745	-8.30605	1.19e-14	1.56e-13	22.5072
DLG3	-1.17773	5.39107	-8.30539	1.19e-14	1.57e-13	22.5032
TF	-3.12379	5.55221	-8.29612	1.27e-14	1.66e-13	22.4452
ZNF395	-1.05508	8.48818	-8.29372	1.29e-14	1.68e-13	22.4302
PLCD1	-1.09561	6.66158	-8.28803	1.33e-14	1.74e-13	22.3946
RGS4	2.58594	5.59296	8.28335	1.37e-14	1.79e-13	22.3654
CCDC102B	1.18904	4.62952	8.28162	1.39e-14	1.81e-13	22.3546
RNASE4	-1.90033	6.96328	-8.28067	1.4e-14	1.82e-13	22.3487
GINS1	1.15015	8.10304	8.27826	1.42e-14	1.85e-13	22.3336
UBE2S	1.12354	8.2049	8.27466	1.45e-14	1.89e-13	22.3111
CARD14	-1.08499	5.68907	-8.26715	1.52e-14	1.97e-13	22.2643
ADM	1.38737	11.02	8.25677	1.63e-14	2.1e-13	22.1995
IFI44L	2.83231	7.73404	8.25623	1.63e-14	2.11e-13	22.1961
CLGN	-1.96923	3.89689	-8.25253	1.67e-14	2.16e-13	22.1731
ZIC2	1.86214	4.29869	8.25188	1.68e-14	2.17e-13	22.169
RNASEH2A	1.09742	7.50132	8.25142	1.68e-14	2.17e-13	22.1661
IRF7	1.46938	7.25031	8.24717	1.73e-14	2.23e-13	22.1396
GYS2	-1.14594	2.65646	-8.24572	1.74e-14	2.24e-13	22.1306
LRRC8E	1.49736	5.36698	8.24187	1.79e-14	2.3e-13	22.1066
MEST	1.55626	7.65126	8.23956	1.81e-14	2.33e-13	22.0923
RTEL1-TNFRSF6B	1.09057	5.69486	8.22906	1.94e-14	2.48e-13	22.0269
RNF217	1.40248	7.67436	8.22147	2.03e-14	2.6e-13	21.9796
MBNL3	-1.29853	8.01043	-8.22012	2.05e-14	2.62e-13	21.9713
MELK	1.25838	8.55142	8.21959	2.06e-14	2.62e-13	21.9679
LINC00675	-1.18717	3.95396	-8.21037	2.18e-14	2.77e-13	21.9106
SPRR2G	4.48334	8.22489	8.20242	2.29e-14	2.9e-13	21.8612
FNDC5	-1.65546	2.67972	-8.19894	2.34e-14	2.96e-13	21.8395
FEZ1	1.87323	6.81607	8.19804	2.36e-14	2.98e-13	21.8339
KIF18A	1.15192	5.5268	8.19155	2.46e-14	3.1e-13	21.7936
MMP13	4.12632	5.6125	8.19082	2.47e-14	3.11e-13	21.7891
ANO1	2.50797	7.97366	8.18985	2.48e-14	3.13e-13	21.7831
PLAGL1	-1.39656	8.55495	-8.17141	2.79e-14	3.5e-13	21.6687
CRCT1	-3.55993	8.82714	-8.16898	2.83e-14	3.55e-13	21.6536
TCEAL2	-1.45234	2.74841	-8.16833	2.84e-14	3.56e-13	21.6495
LOC101927933	1.02937	7.10153	8.15977	3e-14	3.75e-13	21.5965
CRISP2	-1.73186	3.17592	-8.15465	3.1e-14	3.87e-13	21.5648
RASSF5	-1.07877	8.58526	-8.15342	3.12e-14	3.9e-13	21.5571
PRKCDBP	1.46506	7.3241	8.14057	3.38e-14	4.21e-13	21.4776
LINC00938	-1.00508	6.76272	-8.13561	3.49e-14	4.33e-13	21.4469
CILP	-2.52579	3.92707	-8.1331	3.55e-14	4.4e-13	21.4313
GLIS3	1.69235	4.47357	8.1241	3.75e-14	4.63e-13	21.3756
EFHC2	-1.11154	2.99817	-8.12263	3.79e-14	4.67e-13	21.3666
JMJD7	-1.14803	5.49065	-8.11422	3.99e-14	4.92e-13	21.3146
TMEM263	1.10329	8.91605	8.11318	4.02e-14	4.95e-13	21.3081
CCR1	1.63832	6.08925	8.10716	4.17e-14	5.13e-13	21.271
CYP26B1	1.64904	5.78467	8.09849	4.41e-14	5.4e-13	21.2174
MXD1	-1.40247	9.84557	-8.09236	4.58e-14	5.61e-13	21.1796
NUAK1	1.58874	8.20057	8.08931	4.67e-14	5.71e-13	21.1607
GUCY1B3	1.37022	7.24764	8.0836	4.84e-14	5.91e-13	21.1255
GLIPR1	1.32556	8.6	8.07026	5.26e-14	6.41e-13	21.0433
SPINK7	-4.30165	8.05024	-8.06787	5.34e-14	6.51e-13	21.0286
SDK2	1.52515	6.20437	8.06716	5.36e-14	6.53e-13	21.0242
AP000525.9	2.07792	6.29462	8.0671	5.36e-14	6.53e-13	21.0238
BAG2	1.80326	6.25845	8.06204	5.54e-14	6.73e-13	20.9926
GZMB	2.24196	7.29507	8.0617	5.55e-14	6.74e-13	20.9906
SH3GLB2	-1.28188	6.78807	-8.05813	5.67e-14	6.88e-13	20.9686
SLC25A4	-1.30383	7.51501	-8.0577	5.69e-14	6.9e-13	20.9659
GLTP	-1.41597	11.661	-8.05679	5.72e-14	6.92e-13	20.9603
ATG9B	-2.05243	3.53486	-8.05236	5.88e-14	7.11e-13	20.9331
MFAP4	-2.16624	6.48531	-8.04895	6.01e-14	7.25e-13	20.9121
HSD17B6	1.1506	4.20196	8.04509	6.16e-14	7.41e-13	20.8883
ABCB1	-1.03016	4.09237	-8.04066	6.33e-14	7.6e-13	20.8611
ADCK3	-1.33974	6.77722	-8.03869	6.41e-14	7.69e-13	20.8489
SSBP2	-1.10539	7.48528	-8.0237	7.04e-14	8.4e-13	20.7568
DEGS2	-1.30199	4.97953	-8.01341	7.5e-14	8.92e-13	20.6936
CHSY3	1.51415	4.0089	8.00724	7.8e-14	9.27e-13	20.6558
TLR8	1.67458	5.60258	8.00624	7.85e-14	9.32e-13	20.6496
EMILIN1	1.56115	5.0387	8.00546	7.88e-14	9.36e-13	20.6448
IDO1	2.91096	5.77965	8.00529	7.89e-14	9.36e-13	20.6438
CDCA8	1.22271	6.36017	8.00234	8.04e-14	9.53e-13	20.6257
C4orf19	-1.73925	3.5962	-7.99964	8.17e-14	9.68e-13	20.6091
FERMT1	1.27811	9.56103	7.99285	8.53e-14	1.01e-12	20.5675
TFRC	1.05488	11.5985	7.98927	8.72e-14	1.03e-12	20.5455
RAB27B	-1.24399	9.95634	-7.98788	8.8e-14	1.04e-12	20.537
CNTNAP3	-1.57396	5.28047	-7.98273	9.08e-14	1.07e-12	20.5054
GRHL3	-2.19947	8.19492	-7.97821	9.34e-14	1.1e-12	20.4777
FAM107A	-2.0524	6.21623	-7.97352	9.62e-14	1.13e-12	20.449
NOSTRIN	-1.37285	4.07259	-7.96966	9.85e-14	1.16e-12	20.4254
ENG	1.0475	7.38888	7.96266	1.03e-13	1.21e-12	20.3825
HSD17B8	-1.02135	7.20507	-7.95967	1.05e-13	1.23e-12	20.3642
GEM	1.51017	8.27806	7.9557	1.07e-13	1.26e-12	20.34
MAP3K9	-1.41356	6.40256	-7.95109	1.11e-13	1.29e-12	20.3118
ANK2	-2.2468	5.09165	-7.95095	1.11e-13	1.29e-12	20.3109
FUT2	-1.64874	7.90595	-7.9394	1.19e-13	1.39e-12	20.2403
PAX1	-2.84264	3.97503	-7.93903	1.19e-13	1.39e-12	20.2381
SLC24A3	-1.64875	6.60075	-7.93511	1.22e-13	1.42e-12	20.2142
GPRC5B	-1.39068	4.41364	-7.93478	1.22e-13	1.42e-12	20.2121
UBASH3B	1.24348	4.48139	7.93107	1.25e-13	1.45e-12	20.1895
LPAR5	-1.04818	8.03937	-7.931	1.25e-13	1.45e-12	20.1891
SLC9A3R1	-1.1575	9.47888	-7.93009	1.26e-13	1.46e-12	20.1835
MCM2	1.35394	8.34724	7.92666	1.29e-13	1.49e-12	20.1626
CDYL2	1.13438	5.35646	7.92466	1.3e-13	1.51e-12	20.1503
NUDT12	-1.04946	5.82816	-7.92289	1.32e-13	1.52e-12	20.1395
SUGCT	1.64318	4.57894	7.92266	1.32e-13	1.53e-12	20.1381
ANTXR1	1.10163	9.73253	7.91486	1.38e-13	1.6e-12	20.0906
SH2D1B	-1.04242	2.49564	-7.91091	1.42e-13	1.63e-12	20.0665
PLEKHH2	-1.1861	5.19724	-7.90119	1.51e-13	1.73e-12	20.0072
CDC45	1.13636	5.35357	7.89878	1.53e-13	1.75e-12	19.9926
ESRP2	-1.11277	8.66015	-7.89317	1.58e-13	1.81e-12	19.9584
PSMB8	1.01463	8.90331	7.88941	1.62e-13	1.85e-12	19.9355
MYH14	-1.31417	4.27197	-7.88589	1.66e-13	1.89e-12	19.914
PIM1	-1.08166	7.87684	-7.88503	1.67e-13	1.9e-12	19.9088
LMNB2	1.00647	6.85954	7.88305	1.69e-13	1.92e-12	19.8968
CXCL17	-2.73685	7.56973	-7.8788	1.73e-13	1.97e-12	19.8709
CARD16	1.09183	8.08283	7.87723	1.75e-13	1.99e-12	19.8614
DQ592442	-1.34585	3.86399	-7.87598	1.76e-13	2e-12	19.8538
IFIH1	1.37479	9.25676	7.86757	1.85e-13	2.11e-12	19.8026
COTL1	1.2597	8.78863	7.85759	1.97e-13	2.24e-12	19.7419
EPHX3	-2.63221	6.00475	-7.85112	2.05e-13	2.32e-12	19.7027
DCBLD2	1.63702	7.1462	7.84827	2.09e-13	2.36e-12	19.6853
CYP27B1	1.90618	4.32097	7.83645	2.25e-13	2.53e-12	19.6136
NBEA	-1.11488	3.85369	-7.83274	2.3e-13	2.58e-12	19.5911
ATP10B	-2.03872	6.218	-7.82998	2.34e-13	2.63e-12	19.5744
SLA	1.72737	7.86328	7.82604	2.4e-13	2.68e-12	19.5505
RAI2	-1.04096	4.78338	-7.82416	2.42e-13	2.71e-12	19.5391
BCAT1	1.80158	7.6732	7.82264	2.45e-13	2.74e-12	19.5299
CA2	2.61953	8.60617	7.82042	2.48e-13	2.77e-12	19.5165
GATSL3	-1.121	5.51203	-7.81534	2.56e-13	2.86e-12	19.4857
BC027448	2.04866	4.43278	7.81352	2.59e-13	2.89e-12	19.4747
HAPLN3	1.01562	5.67166	7.81285	2.6e-13	2.89e-12	19.4706
SERPINE2	1.89315	9.34098	7.81066	2.63e-13	2.93e-12	19.4573
PLS1	-2.20751	6.18916	-7.80473	2.73e-13	3.03e-12	19.4215
SHCBP1	1.15521	7.17939	7.80265	2.77e-13	3.07e-12	19.4088
ATP1A2	-2.67786	5.03071	-7.80196	2.78e-13	3.08e-12	19.4047
OR7E47P	-1.08064	2.68859	-7.79955	2.82e-13	3.12e-12	19.3901
CHAC1	-1.29565	4.97495	-7.79834	2.84e-13	3.14e-12	19.3828
SCG5	2.34211	4.6955	7.79789	2.85e-13	3.15e-12	19.38
CDC20	1.32862	8.13237	7.79719	2.86e-13	3.16e-12	19.3758
FETUB	-2.00127	3.47875	-7.79524	2.9e-13	3.2e-12	19.364
P2RY14	-1.62903	5.91007	-7.79359	2.93e-13	3.23e-12	19.3541
SPAG1	-1.2264	7.53751	-7.79245	2.95e-13	3.25e-12	19.3472
DKK2	-1.11553	3.4442	-7.79153	2.96e-13	3.27e-12	19.3415
AKIP1	-1.13816	7.0128	-7.79074	2.98e-13	3.28e-12	19.3368
FAM65C	1.24478	4.82593	7.79048	2.98e-13	3.28e-12	19.3352
KRT13	-4.60154	12.3093	-7.7869	3.05e-13	3.35e-12	19.3136
PARD3	-1.03715	8.0505	-7.78674	3.05e-13	3.36e-12	19.3126
BUB1	1.32696	6.36961	7.77968	3.19e-13	3.5e-12	19.2699
CKMT1A	-1.52697	9.4033	-7.77627	3.25e-13	3.57e-12	19.2493
LOC101927157	-1.40444	7.07148	-7.77372	3.31e-13	3.62e-12	19.2339
PDLIM7	1.40783	5.66714	7.7652	3.48e-13	3.82e-12	19.1825
BOP1	1.30447	6.51556	7.76167	3.56e-13	3.9e-12	19.1612
MSR1	1.38824	4.334	7.75794	3.64e-13	3.99e-12	19.1387
EXO1	1.08844	5.88371	7.75475	3.71e-13	4.06e-12	19.1195
PIGN	-1.10852	5.90039	-7.75245	3.77e-13	4.11e-12	19.1056
COPZ2	1.1534	7.38105	7.7498	3.83e-13	4.17e-12	19.0896
STXBP6	-1.56411	4.02863	-7.74605	3.92e-13	4.26e-12	19.067
EDIL3	1.94609	8.61639	7.7416	4.03e-13	4.37e-12	19.0402
PALMD	-1.43828	7.92209	-7.72731	4.39e-13	4.75e-12	18.9541
MYO5A	1.04401	8.13679	7.72539	4.45e-13	4.8e-12	18.9426
SLC16A14	-1.82967	5.91648	-7.72118	4.56e-13	4.92e-12	18.9173
PDGFA	1.43188	5.70076	7.71674	4.69e-13	5.04e-12	18.8905
CLU	-2.14229	9.69307	-7.7165	4.69e-13	5.05e-12	18.8891
COL5A3	1.4998	5.42353	7.71286	4.8e-13	5.16e-12	18.8672
TK1	1.15648	8.54983	7.70787	4.95e-13	5.3e-12	18.8372
GNLY	1.84515	4.96559	7.70529	5.03e-13	5.38e-12	18.8217
PPFIBP2	-1.26202	7.4022	-7.70305	5.1e-13	5.45e-12	18.8082
DLX5	1.63091	3.64209	7.70257	5.11e-13	5.47e-12	18.8054
PBX1	-1.46358	7.51582	-7.70191	5.13e-13	5.48e-12	18.8014
CYP4F3	-2.2252	4.27958	-7.70045	5.18e-13	5.53e-12	18.7926
LY96	1.16618	8.33708	7.69983	5.2e-13	5.55e-12	18.7889
C8orf22	-1.39474	2.86936	-7.68145	5.82e-13	6.17e-12	18.6786
EPB41L4B	1.68899	7.19227	7.67402	6.08e-13	6.42e-12	18.634
MRPS17	1.0072	8.46658	7.67209	6.16e-13	6.49e-12	18.6224
MIR31HG	2.12798	4.40599	7.66776	6.32e-13	6.65e-12	18.5965
FUT8	1.17852	7.43409	7.6662	6.38e-13	6.71e-12	18.5871
CST7	1.58973	5.94101	7.66539	6.41e-13	6.74e-12	18.5823
DSG2	1.61201	9.64851	7.66231	6.53e-13	6.87e-12	18.5638
TRIB2	1.13682	7.39891	7.66044	6.61e-13	6.94e-12	18.5526
ACKR3	1.51601	10.0056	7.65759	6.73e-13	7.06e-12	18.5356
BICD1	1.24208	6.2146	7.64675	7.18e-13	7.51e-12	18.4707
TMOD1	-1.25309	4.18017	-7.64634	7.2e-13	7.52e-12	18.4682
CAMSAP3	-1.22499	4.25937	-7.64403	7.3e-13	7.63e-12	18.4544
FRY	-1.49553	5.62377	-7.64344	7.33e-13	7.65e-12	18.4508
EFHD1	-1.21838	4.22482	-7.64055	7.46e-13	7.77e-12	18.4335
CCL20	3.25015	7.36756	7.62904	8e-13	8.32e-12	18.3647
CDH26	-2.00953	5.21281	-7.62696	8.1e-13	8.42e-12	18.3523
RNF19B	1.10184	7.15655	7.61828	8.54e-13	8.84e-12	18.3005
SMOX	1.16079	5.27244	7.612	8.87e-13	9.18e-12	18.263
KLK13	-3.40793	7.55531	-7.61164	8.89e-13	9.2e-12	18.2608
PGBD5	1.73793	5.04727	7.60626	9.19e-13	9.49e-12	18.2287
TGM1	-2.65115	9.15554	-7.60505	9.26e-13	9.55e-12	18.2215
STOX2	-1.06163	6.23721	-7.60433	9.3e-13	9.59e-12	18.2172
LIPH	-1.33612	4.17528	-7.60289	9.38e-13	9.67e-12	18.2086
TMEM154	-1.26711	9.30682	-7.60079	9.5e-13	9.79e-12	18.1961
MYC	1.10095	10.555	7.60064	9.51e-13	9.79e-12	18.1952
CTGF	1.72808	9.74585	7.59934	9.58e-13	9.86e-12	18.1874
ADAP2	1.11015	7.09765	7.59784	9.67e-13	9.95e-12	18.1785
ADTRP	1.93436	6.17092	7.59294	9.96e-13	1.02e-11	18.1493
GRAMD1A	1.07348	5.78779	7.59143	1.01e-12	1.03e-11	18.1403
PLN	-2.36664	4.82199	-7.59002	1.01e-12	1.04e-11	18.1319
ERMP1	-1.26601	9.39973	-7.58725	1.03e-12	1.06e-11	18.1154
JAG2	1.02002	7.15945	7.58306	1.06e-12	1.08e-11	18.0904
FBXO16	-1.00959	7.07305	-7.57881	1.09e-12	1.11e-11	18.0651
KANK1	-1.28569	9.03317	-7.57551	1.11e-12	1.13e-11	18.0455
IRX4	1.50179	5.14118	7.56249	1.2e-12	1.22e-11	17.968
NIPAL2	-1.07762	8.78348	-7.56146	1.21e-12	1.23e-11	17.9619
KIAA1377	-1.11233	4.1058	-7.56051	1.21e-12	1.24e-11	17.9562
RUNX1-IT1	1.76467	5.09087	7.5601	1.22e-12	1.24e-11	17.9538
CHI3L1	2.32765	8.48182	7.5579	1.23e-12	1.25e-11	17.9407
ARNTL	1.04535	6.69409	7.55444	1.26e-12	1.28e-11	17.9201
CCL8	2.03668	5.56272	7.54847	1.3e-12	1.32e-11	17.8847
CLEC2B	1.04625	10.4718	7.54793	1.31e-12	1.33e-11	17.8815
NMB	1.37734	6.58381	7.54359	1.34e-12	1.36e-11	17.8557
MIR1-2	-1.65254	3.2047	-7.52038	1.54e-12	1.56e-11	17.718
TREM1	2.10266	4.98513	7.51236	1.62e-12	1.63e-11	17.6705
DENND2C	-1.35961	7.97857	-7.50856	1.66e-12	1.67e-11	17.6479
STC1	2.06067	5.40861	7.50511	1.69e-12	1.7e-11	17.6275
FXYD1	-1.61813	3.02563	-7.49761	1.77e-12	1.77e-11	17.5832
AGPAT9	-1.48663	6.65804	-7.49555	1.79e-12	1.79e-11	17.5709
ACACB	-1.13372	5.13946	-7.49461	1.8e-12	1.8e-11	17.5654
CDK14	1.31527	6.72614	7.48955	1.86e-12	1.86e-11	17.5355
GPR64	-1.325	2.80528	-7.47623	2.02e-12	2.01e-11	17.4568
IL12RB2	1.74804	4.62714	7.45999	2.22e-12	2.21e-11	17.3608
GRAMD1C	-1.60806	6.44605	-7.45839	2.24e-12	2.23e-11	17.3514
ERO1L	-1.38503	11.1092	-7.45022	2.36e-12	2.34e-11	17.3032
TPM1	1.53808	10.3717	7.44623	2.41e-12	2.39e-11	17.2797
SLC2A14	1.35728	6.71534	7.44414	2.44e-12	2.42e-11	17.2674
ABCA6	-1.018	3.75209	-7.43587	2.57e-12	2.53e-11	17.2187
NAAA	-1.04045	6.92076	-7.43491	2.58e-12	2.55e-11	17.213
CNFN	-2.94268	12.0501	-7.43219	2.63e-12	2.59e-11	17.197
RAD51AP1	1.0785	7.72023	7.43183	2.63e-12	2.59e-11	17.1949
HYMAI	-1.07584	5.92345	-7.42862	2.68e-12	2.64e-11	17.176
RAPGEFL1	-1.68683	7.75295	-7.41962	2.83e-12	2.77e-11	17.1231
CD109	1.05107	9.0916	7.4082	3.03e-12	2.96e-11	17.0559
SNORA5B	1.0001	5.86742	7.4077	3.04e-12	2.96e-11	17.053
ARMCX5-GPRASP2	-1.04188	5.8532	-7.40752	3.04e-12	2.96e-11	17.052
LINC01003	-1.00886	6.53743	-7.40307	3.13e-12	3.04e-11	17.0258
TTC39A	-1.66533	5.79231	-7.40246	3.14e-12	3.05e-11	17.0222
FCGR2C	1.1088	7.21715	7.40166	3.15e-12	3.06e-11	17.0175
GKAP1	-1.17015	5.06263	-7.39967	3.19e-12	3.09e-11	17.0058
PLK1	1.32128	4.40309	7.3987	3.21e-12	3.11e-11	17.0001
VANGL2	1.18753	5.71429	7.39681	3.24e-12	3.14e-11	16.989
SHOX2	1.21703	3.90121	7.393	3.32e-12	3.21e-11	16.9667
FRZB	-1.76618	5.42857	-7.39187	3.34e-12	3.23e-11	16.9601
MACROD1	-1.14294	5.35042	-7.39152	3.35e-12	3.23e-11	16.958
BIRC5	1.12685	7.54568	7.38686	3.44e-12	3.32e-11	16.9306
BCL11B	1.10467	9.01763	7.38545	3.47e-12	3.34e-11	16.9224
TPD52L1	-1.20552	9.54157	-7.38289	3.53e-12	3.39e-11	16.9073
SVIP	-1.54904	6.60113	-7.3709	3.79e-12	3.64e-11	16.8371
TSPAN8	-2.95577	4.7411	-7.36944	3.82e-12	3.67e-11	16.8285
CAV1	1.48233	11.7581	7.36237	3.98e-12	3.82e-11	16.7871
LCP2	1.53626	7.26659	7.3612	4.01e-12	3.85e-11	16.7803
C1QTNF5	1.30941	6.2071	7.35934	4.06e-12	3.88e-11	16.7694
CPXM1	1.65174	3.7065	7.35602	4.14e-12	3.96e-11	16.7499
ZNF91	-1.36479	8.33718	-7.35556	4.15e-12	3.97e-11	16.7473
LOC643733	-1.14396	5.59674	-7.34884	4.32e-12	4.12e-11	16.7079
STARD4	1.18528	6.0887	7.34823	4.33e-12	4.14e-11	16.7044
MAGED4	1.1265	5.19412	7.34776	4.35e-12	4.15e-11	16.7016
SLC29A1	1.21063	4.79547	7.3416	4.51e-12	4.3e-11	16.6656
PEBP4	-1.18555	2.87057	-7.33991	4.56e-12	4.34e-11	16.6557
SMYD3	1.03768	6.59982	7.33744	4.62e-12	4.39e-11	16.6413
MICB	1.41768	7.10259	7.32054	5.11e-12	4.83e-11	16.5427
DEPDC1B	1.00121	5.94492	7.31779	5.2e-12	4.9e-11	16.5266
LRP8	1.23555	6.7432	7.31074	5.42e-12	5.1e-11	16.4854
CAV2	1.1951	11.1013	7.30818	5.5e-12	5.18e-11	16.4706
ZNF750	-1.82554	10.1485	-7.30511	5.6e-12	5.27e-11	16.4526
CCDC71L	1.10651	6.99531	7.30272	5.68e-12	5.34e-11	16.4387
UBE2T	1.12695	6.76596	7.301	5.74e-12	5.39e-11	16.4287
FST	1.91488	8.12262	7.29871	5.82e-12	5.46e-11	16.4154
ABCA12	2.26381	5.8967	7.29645	5.9e-12	5.53e-11	16.4022
NINJ2	1.03665	4.66182	7.296	5.91e-12	5.54e-11	16.3996
PITPNM3	-1.2475	6.45812	-7.29289	6.02e-12	5.64e-11	16.3815
SPATA18	-1.16589	4.58434	-7.29283	6.02e-12	5.64e-11	16.3811
ANKRD37	-1.50116	7.64515	-7.29216	6.05e-12	5.66e-11	16.3772
CITED2	-1.08976	8.30974	-7.28513	6.31e-12	5.89e-11	16.3363
AFAP1L2	1.29664	6.00652	7.27894	6.54e-12	6.1e-11	16.3003
CERS4	-1.01674	5.81845	-7.27229	6.8e-12	6.33e-11	16.2616
MDK	1.55051	7.25741	7.26925	6.93e-12	6.44e-11	16.244
CEACAM6	-2.23297	10.4517	-7.26496	7.11e-12	6.59e-11	16.219
NPNT	1.45067	7.85272	7.2637	7.16e-12	6.63e-11	16.2117
LINC01116	1.47176	4.56767	7.26234	7.22e-12	6.68e-11	16.2038
PRR5	1.02943	5.5423	7.25796	7.41e-12	6.85e-11	16.1784
RHBDL2	-1.27097	6.47198	-7.25297	7.63e-12	7.04e-11	16.1494
ACER1	-1.02306	2.78729	-7.24655	7.92e-12	7.3e-11	16.1122
WWOX	-1.07305	6.2085	-7.24563	7.97e-12	7.34e-11	16.1068
KIF2C	1.19916	6.81951	7.24064	8.2e-12	7.54e-11	16.0779
IGFBP5	-1.67142	10.2872	-7.23484	8.49e-12	7.78e-11	16.0443
CEACAM7	-3.42689	5.93092	-7.23412	8.53e-12	7.81e-11	16.0402
AJUBA	1.21581	9.47397	7.23365	8.55e-12	7.83e-11	16.0374
C1orf115	-1.47553	5.08533	-7.23258	8.6e-12	7.88e-11	16.0312
PFN2	1.82726	9.79462	7.23088	8.69e-12	7.94e-11	16.0214
CERCAM	1.19774	5.49534	7.22988	8.74e-12	7.98e-11	16.0156
NTN4	-1.14385	7.01443	-7.22814	8.83e-12	8.06e-11	16.0055
DZIP1	1.07622	5.67353	7.22756	8.86e-12	8.08e-11	16.0021
PDGFC	1.25637	9.06321	7.22696	8.89e-12	8.11e-11	15.9987
TMEM38A	-1.23414	2.45282	-7.22622	8.93e-12	8.14e-11	15.9944
XCL1	1.50582	4.71094	7.22421	9.04e-12	8.22e-11	15.9827
ITM2C	1.08635	7.65634	7.22368	9.07e-12	8.24e-11	15.9797
FZD6	1.06158	9.56788	7.2234	9.08e-12	8.25e-11	15.9781
MYOZ1	-2.47065	3.776	-7.22273	9.12e-12	8.28e-11	15.9742
SH2D4A	-1.15071	5.52805	-7.20214	1.03e-11	9.31e-11	15.8551
DTL	1.16695	7.88876	7.2017	1.03e-11	9.33e-11	15.8526
AMPD1	-1.83686	3.36051	-7.20164	1.03e-11	9.33e-11	15.8522
RAC2	1.48382	9.16086	7.20119	1.04e-11	9.35e-11	15.8496
MUC4	-3.29846	6.63555	-7.19953	1.05e-11	9.44e-11	15.84
DUSP13	-1.15778	3.10507	-7.19866	1.05e-11	9.48e-11	15.835
ZNF880	-1.19491	3.72325	-7.19735	1.06e-11	9.55e-11	15.8274
LINC00537	-1.33462	6.98542	-7.19532	1.07e-11	9.65e-11	15.8157
CD274	1.99725	5.87826	7.18681	1.13e-11	1.01e-10	15.7666
SLC2A12	-1.63373	5.45575	-7.18583	1.13e-11	1.02e-10	15.7609
COL17A1	2.03423	8.41035	7.17341	1.22e-11	1.09e-10	15.6893
PLAT	1.78529	8.00228	7.17217	1.23e-11	1.1e-10	15.6822
CRYAB	-1.79349	9.18332	-7.15944	1.32e-11	1.18e-10	15.6088
GALNT6	2.39082	6.46259	7.1495	1.4e-11	1.25e-10	15.5516
OGN	-2.29406	4.97006	-7.14896	1.41e-11	1.25e-10	15.5485
RASSF8	1.29413	6.49141	7.14165	1.47e-11	1.3e-10	15.5065
DANCR	-1.21355	8.48874	-7.13838	1.5e-11	1.33e-10	15.4876
CCL18	1.9507	8.86296	7.13735	1.51e-11	1.34e-10	15.4817
SCO2	1.03564	8.76965	7.13117	1.56e-11	1.38e-10	15.4462
SATB2	1.25153	4.6449	7.12276	1.64e-11	1.45e-10	15.398
KIAA1644	1.34477	4.54516	7.11919	1.68e-11	1.48e-10	15.3775
CYP24A1	1.92634	5.50868	7.11878	1.68e-11	1.48e-10	15.3751
SCGB2A2	-2.2553	3.52859	-7.11758	1.69e-11	1.49e-10	15.3682
CSPG4	1.43641	5.11109	7.10498	1.82e-11	1.6e-10	15.296
ATP2A1	-2.30963	3.18243	-7.10445	1.83e-11	1.6e-10	15.293
ATP6V1C2	-1.79237	4.49194	-7.10257	1.85e-11	1.62e-10	15.2822
FAM26F	1.86034	8.24645	7.0928	1.95e-11	1.71e-10	15.2262
ZSCAN18	-1.03065	5.73452	-7.08659	2.03e-11	1.77e-10	15.1906
PCDHB14	1.31687	5.65013	7.08616	2.03e-11	1.78e-10	15.1882
HIST1H2BK	1.16316	10.8894	7.08287	2.07e-11	1.81e-10	15.1694
KRT6A	1.12393	13.9212	7.08047	2.1e-11	1.83e-10	15.1556
SLFN11	1.0721	6.38313	7.07591	2.16e-11	1.88e-10	15.1296
PTGR1	-1.27609	10.1987	-7.06949	2.24e-11	1.95e-10	15.0929
BSPRY	-1.54227	6.57845	-7.06285	2.33e-11	2.02e-10	15.055
H2BFS	1.24366	9.33687	7.06261	2.33e-11	2.02e-10	15.0536
WFDC21P	-2.10216	8.34225	-7.05991	2.37e-11	2.05e-10	15.0382
IDNK	-1.21143	5.21111	-7.05519	2.43e-11	2.11e-10	15.0113
SMTNL1	-1.40283	2.97382	-7.04993	2.51e-11	2.17e-10	14.9812
LURAP1L	1.50033	4.82324	7.04886	2.52e-11	2.18e-10	14.9751
AGR3	-2.74536	4.32472	-7.04866	2.53e-11	2.18e-10	14.974
C6orf141	1.52275	5.05914	7.04751	2.54e-11	2.2e-10	14.9675
LOC100132891	1.37251	4.75474	7.04729	2.55e-11	2.2e-10	14.9662
PLAC8	-3.01631	7.90576	-7.04674	2.56e-11	2.21e-10	14.9631
PSTPIP2	1.05313	5.51876	7.04187	2.63e-11	2.27e-10	14.9353
SNCAIP	1.2751	4.50406	7.03774	2.69e-11	2.32e-10	14.9118
ARHGAP6	-1.07427	4.7767	-7.01699	3.04e-11	2.61e-10	14.7936
PLA2G2A	-3.2206	7.26062	-7.01634	3.05e-11	2.61e-10	14.7899
MS4A7	1.10346	8.84437	7.01351	3.1e-11	2.66e-10	14.7738
PDE7A	1.1865	7.85096	7.01221	3.12e-11	2.67e-10	14.7664
KLK12	-2.60091	7.73537	-7.01148	3.14e-11	2.68e-10	14.7623
PRH1	-3.06331	3.84093	-7.00426	3.27e-11	2.8e-10	14.7213
HCP5	1.24686	7.31347	6.99727	3.41e-11	2.91e-10	14.6816
ACKR1	-1.9735	5.76422	-6.9969	3.41e-11	2.91e-10	14.6795
IFIT1	2.19961	9.00001	6.98826	3.59e-11	3.05e-10	14.6304
GALNT5	-1.1759	6.77667	-6.98171	3.73e-11	3.17e-10	14.5933
SP110	1.05183	8.31179	6.97799	3.81e-11	3.23e-10	14.5722
PPP1R1B	-1.60142	2.54506	-6.97768	3.81e-11	3.23e-10	14.5705
IQCG	2.27064	5.03313	6.97737	3.82e-11	3.24e-10	14.5687
MT2A	1.16797	12.0135	6.97578	3.86e-11	3.26e-10	14.5597
LOC100130691	-1.09968	4.54071	-6.96901	4.01e-11	3.39e-10	14.5214
MAN1C1	-1.13262	3.8086	-6.96364	4.14e-11	3.5e-10	14.4909
MAPK13	-1.15511	8.33717	-6.96134	4.19e-11	3.54e-10	14.4779
TNFRSF9	1.47971	5.24633	6.96038	4.22e-11	3.56e-10	14.4725
TGM5	-1.69163	5.31281	-6.95933	4.24e-11	3.58e-10	14.4665
LAIR1	1.37569	5.47731	6.94908	4.5e-11	3.78e-10	14.4086
KYNU	1.76043	8.46849	6.93678	4.83e-11	4.05e-10	14.3391
NCAPH	1.02614	4.85698	6.93583	4.86e-11	4.07e-10	14.3337
CYP2R1	-1.30127	6.97431	-6.93131	4.98e-11	4.17e-10	14.3082
AFAP1L1	1.43182	5.40012	6.92973	5.03e-11	4.2e-10	14.2993
CLEC11A	1.30087	5.83368	6.92545	5.16e-11	4.3e-10	14.2751
WNT2	1.68071	3.93831	6.9248	5.17e-11	4.32e-10	14.2715
NLRX1	-1.02474	7.3159	-6.92332	5.22e-11	4.35e-10	14.2632
RCAN2	-1.38508	7.26203	-6.91872	5.36e-11	4.47e-10	14.2372
ATP12A	-1.66151	3.01252	-6.9181	5.38e-11	4.48e-10	14.2337
RALGPS2	-1.01482	7.79547	-6.91719	5.41e-11	4.5e-10	14.2286
ADIRF	-1.44343	10.0934	-6.91481	5.48e-11	4.56e-10	14.2152
TMEM200A	1.71601	5.44809	6.91409	5.5e-11	4.58e-10	14.2111
BASP1	1.20504	9.92193	6.91178	5.58e-11	4.64e-10	14.1981
CFB	1.47617	7.81232	6.90838	5.69e-11	4.72e-10	14.1789
AGR2	-3.34761	7.51538	-6.89439	6.16e-11	5.1e-10	14.1002
ENO3	-2.5833	4.47601	-6.8882	6.39e-11	5.27e-10	14.0654
BLM	1.13615	4.64309	6.87498	6.89e-11	5.67e-10	13.9911
MICALCL	1.34199	3.68215	6.87458	6.9e-11	5.68e-10	13.9889
SLC38A5	1.90455	5.23667	6.87435	6.91e-11	5.69e-10	13.9876
IL2RB	1.61289	6.21191	6.86378	7.34e-11	6.02e-10	13.9283
LINC00511	1.13616	7.10908	6.86126	7.45e-11	6.1e-10	13.9142
KCNJ15	1.70649	8.02435	6.85456	7.74e-11	6.33e-10	13.8766
TGM2	1.33681	5.21827	6.85447	7.75e-11	6.33e-10	13.8761
KRT75	2.72446	5.29439	6.85185	7.86e-11	6.42e-10	13.8614
SLC39A4	1.33767	7.05959	6.85084	7.91e-11	6.45e-10	13.8557
MEX3D	1.28569	4.5781	6.84989	7.95e-11	6.48e-10	13.8504
GPR39	1.30165	4.3604	6.84505	8.18e-11	6.65e-10	13.8233
CNTNAP2	2.25404	5.5903	6.84471	8.19e-11	6.66e-10	13.8214
SCGB2A1	-2.14184	3.10874	-6.84345	8.25e-11	6.71e-10	13.8143
CDKN3	1.194	7.62834	6.84307	8.27e-11	6.72e-10	13.8122
STEAP2	1.04314	6.00563	6.8388	8.47e-11	6.87e-10	13.7883
IQGAP3	1.12034	5.20068	6.83767	8.53e-11	6.91e-10	13.782
ARRB2	1.07093	5.24717	6.83431	8.69e-11	7.04e-10	13.7632
ASTN2	1.64554	4.93114	6.83251	8.78e-11	7.1e-10	13.7532
MBOAT2	-1.24059	9.54598	-6.83226	8.8e-11	7.11e-10	13.7518
MIR29B2	-1.3114	5.77007	-6.83209	8.8e-11	7.12e-10	13.7508
IGHG1	2.1294	13.8318	6.8312	8.85e-11	7.15e-10	13.7458
AOC3	-1.36362	5.86355	-6.82638	9.1e-11	7.34e-10	13.7189
FKBP1A-SDCBP2	-1.45578	8.38174	-6.82349	9.25e-11	7.46e-10	13.7027
HTRA3	1.19213	5.86304	6.82221	9.31e-11	7.51e-10	13.6955
LDB3	-2.32722	4.05106	-6.81799	9.54e-11	7.68e-10	13.672
TMEM45B	-2.02868	7.65169	-6.81427	9.75e-11	7.83e-10	13.6512
TGFB2	1.03285	5.41504	6.81046	9.96e-11	7.99e-10	13.6299
APOLD1	1.10606	6.94024	6.80791	1.01e-10	8.1e-10	13.6157
RHOV	-1.2627	7.20408	-6.80508	1.03e-10	8.23e-10	13.5999
DENND2D	-1.13914	7.82688	-6.80414	1.03e-10	8.26e-10	13.5947
ALDH1L2	1.47879	6.16682	6.79661	1.08e-10	8.61e-10	13.5527
MYLIP	-1.06059	8.77119	-6.79147	1.11e-10	8.85e-10	13.524
NEK2	1.13367	6.97037	6.78816	1.13e-10	9.01e-10	13.5056
STRIP2	1.39242	5.20734	6.77917	1.19e-10	9.46e-10	13.4556
FAM117B	-1.1132	7.23174	-6.76886	1.26e-10	9.99e-10	13.3982
CD163	1.50247	8.6731	6.76506	1.29e-10	1.02e-09	13.3771
C7	-1.37987	4.15651	-6.75944	1.33e-10	1.05e-09	13.3459
KLHDC7B	2.26897	4.84063	6.75909	1.33e-10	1.05e-09	13.3439
PPP1R12B	-1.09787	6.18542	-6.75353	1.38e-10	1.08e-09	13.313
RP11-757F18.5	1.05667	5.88073	6.74396	1.45e-10	1.14e-09	13.26
CNTN4	-1.12423	3.21192	-6.74385	1.45e-10	1.14e-09	13.2593
NELL2	2.36152	7.76791	6.74129	1.48e-10	1.16e-09	13.2451
FHL1	-1.87647	10.4792	-6.73777	1.51e-10	1.18e-09	13.2256
CCL2	1.51257	7.85119	6.73773	1.51e-10	1.18e-09	13.2254
COX7A1	-1.61803	7.3602	-6.73361	1.54e-10	1.21e-09	13.2026
GALNT10	1.17802	5.96964	6.73095	1.56e-10	1.22e-09	13.1878
ABCA9	-1.05534	4.45618	-6.72818	1.59e-10	1.24e-09	13.1725
HOXD11	1.01739	3.40628	6.71986	1.67e-10	1.3e-09	13.1265
LPAR3	1.34945	7.24267	6.71979	1.67e-10	1.3e-09	13.1261
APOBEC3B	1.57772	8.62965	6.71827	1.68e-10	1.31e-09	13.1177
SERTAD4	-1.0812	6.55038	-6.71415	1.72e-10	1.34e-09	13.0949
PAG1	1.02596	7.92035	6.7029	1.83e-10	1.42e-09	13.0327
HEYL	1.05988	4.1639	6.70208	1.84e-10	1.43e-09	13.0281
NEFL	2.94207	6.4559	6.68978	1.97e-10	1.52e-09	12.9603
ANLN	1.18538	8.80438	6.68795	1.99e-10	1.54e-09	12.9502
DAPL1	-2.80267	8.06283	-6.68067	2.08e-10	1.6e-09	12.91
LOC100507535	1.10414	4.17683	6.662	2.31e-10	1.77e-09	12.8072
ISM1	-1.4038	4.59629	-6.65898	2.35e-10	1.8e-09	12.7906
SLC11A1	1.28413	3.93741	6.65228	2.44e-10	1.86e-09	12.7537
TRIM7	-1.183	7.1353	-6.64358	2.56e-10	1.95e-09	12.7059
BTBD11	-1.54617	6.82266	-6.6321	2.73e-10	2.07e-09	12.6429
BCL11A	-1.31223	8.97936	-6.62876	2.78e-10	2.11e-09	12.6246
XCL1	1.31631	4.73391	6.62831	2.79e-10	2.11e-09	12.6221
PPFIA1	1.18736	9.64189	6.62122	2.9e-10	2.2e-09	12.5832
MYH7	-1.78873	2.68608	-6.60988	3.09e-10	2.33e-09	12.5211
AL833181	-1.47095	6.7486	-6.60471	3.18e-10	2.4e-09	12.4928
MX1	1.55423	9.92836	6.60176	3.24e-10	2.43e-09	12.4767
TMEM79	-1.53977	8.50785	-6.59966	3.27e-10	2.46e-09	12.4652
GATM	-1.51429	8.1375	-6.59503	3.36e-10	2.52e-09	12.4399
CDK6	1.15938	10.0008	6.59397	3.38e-10	2.54e-09	12.4341
TUSC3	1.46264	7.64177	6.59289	3.4e-10	2.55e-09	12.4282
FNDC1	1.79834	6.22894	6.59001	3.45e-10	2.59e-09	12.4124
GSTA4	-1.28918	9.42845	-6.58709	3.51e-10	2.63e-09	12.3965
GABRP	-2.99265	5.79236	-6.58503	3.55e-10	2.66e-09	12.3853
ALDH1L1	-1.1514	4.41958	-6.58165	3.62e-10	2.71e-09	12.3668
PLIN1	-1.01997	2.22827	-6.57998	3.65e-10	2.73e-09	12.3577
APOBEC3A	2.06046	8.78825	6.57661	3.72e-10	2.78e-09	12.3393
SCGB1D2	-1.22446	2.73505	-6.57311	3.8e-10	2.83e-09	12.3202
TNFSF4	1.3884	3.66677	6.5729	3.8e-10	2.83e-09	12.3191
SERPINB2	-1.90042	10.263	-6.55554	4.19e-10	3.11e-09	12.2245
CYP2C9	-1.04414	3.48644	-6.55408	4.22e-10	3.13e-09	12.2165
RDH10	1.12263	8.92133	6.55119	4.29e-10	3.18e-09	12.2007
S1PR5	1.00836	6.15567	6.5482	4.36e-10	3.23e-09	12.1845
RIMS3	1.50611	4.97817	6.5469	4.39e-10	3.25e-09	12.1774
CDSN	2.89305	4.8669	6.54234	4.51e-10	3.33e-09	12.1526
CACNA2D3	1.06009	4.34827	6.54143	4.53e-10	3.34e-09	12.1477
PANK1	-1.01257	5.80905	-6.53991	4.57e-10	3.37e-09	12.1394
ATP6V0E2	-1.03192	4.42003	-6.53868	4.6e-10	3.39e-09	12.1327
MNDA	1.15455	8.21672	6.53855	4.6e-10	3.39e-09	12.132
CLEC4A	1.20105	6.52582	6.53543	4.68e-10	3.45e-09	12.115
GPR126	-1.30131	6.34169	-6.53512	4.69e-10	3.45e-09	12.1134
TNNI2	-2.65139	5.1338	-6.53122	4.79e-10	3.52e-09	12.0922
C14orf132	-1.28546	5.88131	-6.52904	4.85e-10	3.56e-09	12.0804
KRT6B	1.26652	14.0108	6.52635	4.92e-10	3.61e-09	12.0657
MYL3	-1.91476	2.88176	-6.52167	5.05e-10	3.7e-09	12.0403
STC2	1.18378	3.44509	6.5167	5.19e-10	3.8e-09	12.0134
RIPK4	-1.08776	9.14699	-6.51617	5.21e-10	3.81e-09	12.0105
CASQ1	-1.60836	2.85866	-6.50792	5.45e-10	3.98e-09	11.9658
MYH10	1.06824	8.91102	6.50689	5.49e-10	4e-09	11.9602
RNF213	1.05868	9.19762	6.50531	5.53e-10	4.03e-09	11.9517
C3orf14	-1.46687	7.4752	-6.49858	5.74e-10	4.17e-09	11.9152
MYO5C	-1.88722	6.07507	-6.49414	5.89e-10	4.27e-09	11.8912
AMIGO2	1.40887	8.50854	6.48946	6.04e-10	4.37e-09	11.8659
CRABP2	-1.5497	9.909	-6.48721	6.12e-10	4.42e-09	11.8537
HBB	-1.98346	10.9351	-6.4846	6.21e-10	4.48e-09	11.8396
FBXO6	1.13768	6.82795	6.48383	6.23e-10	4.5e-09	11.8354
FADD	1.25953	8.35146	6.47878	6.41e-10	4.62e-09	11.8081
HMGCS2	-1.60978	3.17441	-6.47416	6.57e-10	4.74e-09	11.7832
SH3TC1	1.08247	6.48789	6.46962	6.74e-10	4.85e-09	11.7587
COX6A2	-1.40348	3.02336	-6.46243	7.01e-10	5.04e-09	11.7199
ANPEP	1.2221	6.48452	6.46055	7.09e-10	5.09e-09	11.7097
SERPINB13	-2.29651	11.0416	-6.45709	7.22e-10	5.18e-09	11.6911
SLC1A1	-1.37436	5.12055	-6.4555	7.29e-10	5.22e-09	11.6825
NDRG1	1.02102	11.9922	6.44446	7.74e-10	5.53e-09	11.6231
CHPT1	-1.2748	8.20024	-6.43721	8.06e-10	5.74e-09	11.5841
CTSZ	1.18642	6.47443	6.43363	8.22e-10	5.85e-09	11.5648
MECOM	-1.30213	6.792	-6.43327	8.24e-10	5.86e-09	11.5628
ESRRG	-1.15193	3.51926	-6.43204	8.29e-10	5.9e-09	11.5562
LBH	1.1793	6.78787	6.42507	8.62e-10	6.12e-09	11.5188
ALDH1A3	-1.49925	8.28755	-6.42063	8.83e-10	6.26e-09	11.4949
ZNF426	-1.0166	8.03707	-6.39556	1.01e-09	7.13e-09	11.3605
CCNE2	1.01676	6.83957	6.39343	1.03e-09	7.21e-09	11.3491
PTPRN2	-1.12716	3.76234	-6.38727	1.06e-09	7.45e-09	11.3161
ZG16B	-3.92396	5.99643	-6.38326	1.08e-09	7.6e-09	11.2946
TSPAN12	-1.26657	5.26282	-6.37648	1.12e-09	7.88e-09	11.2584
C11orf96	1.46366	8.47519	6.3672	1.18e-09	8.27e-09	11.2088
FBXO40	-1.0731	3.09141	-6.36352	1.21e-09	8.44e-09	11.1892
HIST2H2AA3	1.12792	10.4706	6.363	1.21e-09	8.46e-09	11.1864
PRR9	3.14136	5.27796	6.36229	1.22e-09	8.49e-09	11.1826
SIX4	1.22601	6.18889	6.34226	1.36e-09	9.42e-09	11.0758
ADIPOQ	-1.31124	2.95468	-6.34058	1.37e-09	9.5e-09	11.0669
FAM198B	1.03174	9.43149	6.34038	1.37e-09	9.51e-09	11.0658
APOC1	1.00595	7.60187	6.336	1.4e-09	9.73e-09	11.0425
TPPP3	-2.02281	6.95712	-6.33215	1.43e-09	9.93e-09	11.022
HPSE	-1.4182	7.19388	-6.33065	1.44e-09	1e-08	11.014
STON1	1.1197	6.22265	6.32866	1.46e-09	1.01e-08	11.0034
CYTIP	1.47131	8.22199	6.32855	1.46e-09	1.01e-08	11.0029
FAM13C	-1.28638	5.54529	-6.32108	1.52e-09	1.05e-08	10.9631
TOX3	-1.89947	3.84065	-6.32	1.53e-09	1.05e-08	10.9574
NLRC5	1.09429	8.02202	6.31784	1.55e-09	1.07e-08	10.9459
COL8A2	1.2782	5.41739	6.31547	1.57e-09	1.08e-08	10.9333
HBA1	-1.88378	11.7993	-6.31503	1.57e-09	1.08e-08	10.931
APOBEC2	-1.5811	3.92507	-6.30979	1.62e-09	1.11e-08	10.9032
METTL7A	-1.34655	9.79441	-6.30224	1.69e-09	1.16e-08	10.8631
PLBD1	-1.17859	9.26559	-6.29787	1.73e-09	1.18e-08	10.84
MLF1	1.647	7.68826	6.29496	1.75e-09	1.2e-08	10.8246
ELAVL2	2.00486	3.9613	6.253	2.2e-09	1.49e-08	10.6027
APOD	-2.21366	7.20274	-6.25262	2.21e-09	1.49e-08	10.6007
DUOXA1	-1.29301	8.48541	-6.24353	2.32e-09	1.56e-08	10.5528
ITGA9	-1.09295	6.00379	-6.23238	2.46e-09	1.65e-08	10.4941
CAPN3	-1.10361	6.89449	-6.23162	2.47e-09	1.66e-08	10.4901
CYP4F22	-1.55518	3.50335	-6.22615	2.54e-09	1.71e-08	10.4613
GABBR1	2.41762	7.92282	6.22584	2.55e-09	1.71e-08	10.4597
ANG	-1.18904	4.71439	-6.22542	2.55e-09	1.71e-08	10.4575
TNFSF13B	1.50309	7.56143	6.2224	2.6e-09	1.74e-08	10.4416
ATP8A1	-1.30427	5.74315	-6.21949	2.64e-09	1.76e-08	10.4263
F2RL1	1.57275	8.80464	6.21905	2.64e-09	1.77e-08	10.424
CCL5	1.56267	8.31036	6.21616	2.68e-09	1.79e-08	10.4088
NANOS1	1.51081	4.65461	6.21449	2.71e-09	1.81e-08	10.4
FXYD5	1.01105	8.84642	6.21348	2.72e-09	1.82e-08	10.3947
EBF1	-1.04795	7.41415	-6.21332	2.73e-09	1.82e-08	10.3939
HOXC10	1.25304	3.20683	6.20691	2.82e-09	1.88e-08	10.3603
CENPN	1.018	7.56716	6.20548	2.84e-09	1.89e-08	10.3527
GATA3	1.36399	6.34595	6.20359	2.87e-09	1.91e-08	10.3428
KRT23	-2.25356	7.84477	-6.19293	3.04e-09	2.01e-08	10.287
NRAP	-2.049	4.08366	-6.19272	3.05e-09	2.02e-08	10.2859
PCOLCE	1.31754	8.47832	6.19239	3.05e-09	2.02e-08	10.2841
LOXL1	1.25165	6.98455	6.19141	3.07e-09	2.03e-08	10.279
ANGPTL2	1.23646	7.68284	6.18964	3.1e-09	2.05e-08	10.2697
UPK1B	-2.7541	4.97348	-6.18698	3.14e-09	2.07e-08	10.2558
CA3	-2.00697	4.48106	-6.18152	3.23e-09	2.13e-08	10.2272
SLC7A11	1.84265	7.04787	6.17605	3.33e-09	2.19e-08	10.1986
C1QA	1.17193	9.29776	6.16557	3.52e-09	2.31e-08	10.1438
CSTA	-1.03433	14.7412	-6.16015	3.63e-09	2.38e-08	10.1155
P2RY2	-1.32207	4.45999	-6.15442	3.74e-09	2.45e-08	10.0856
LIMCH1	-1.40103	7.20541	-6.1341	4.17e-09	2.72e-08	9.97975
MYOM1	-1.25439	2.69036	-6.13272	4.2e-09	2.73e-08	9.97253
HSPB2	-1.08689	4.26973	-6.13062	4.25e-09	2.76e-08	9.96162
VGLL3	1.35456	6.95685	6.12562	4.36e-09	2.83e-08	9.93562
FAM83D	-1.16479	8.71243	-6.12428	4.39e-09	2.85e-08	9.92864
PLCB4	-1.62209	4.12394	-6.12371	4.41e-09	2.86e-08	9.92571
OIP5	1.12034	5.89783	6.11729	4.56e-09	2.95e-08	9.8923
KHDC1L	2.05061	3.64803	6.11726	4.56e-09	2.95e-08	9.89219
RP11-38P22.2	-1.60145	8.0055	-6.11706	4.56e-09	2.95e-08	9.89113
IL17RD	-1.3154	5.06	-6.10924	4.76e-09	3.07e-08	9.8505
APOL4	1.13718	3.90413	6.10335	4.91e-09	3.17e-08	9.81999
SYNPO2L	-1.55315	3.84627	-6.10309	4.92e-09	3.17e-08	9.8186
APOE	1.41483	7.87376	6.10266	4.93e-09	3.18e-08	9.81637
SPRR3	-3.41028	13.061	-6.08075	5.54e-09	3.55e-08	9.70291
CWH43	-2.17389	5.96399	-6.07539	5.7e-09	3.64e-08	9.67518
IL20RA	-1.21322	4.57693	-6.07082	5.84e-09	3.73e-08	9.65154
SAA1	1.5804	6.90118	6.06745	5.94e-09	3.79e-08	9.63413
E2F8	-1.03777	7.06626	-6.05913	6.21e-09	3.94e-08	9.59117
IFIT2	1.45379	7.50744	6.05734	6.27e-09	3.97e-08	9.58194
MIR210HG	-1.07705	5.14829	-6.05482	6.35e-09	4.02e-08	9.56898
LCN2	-2.07441	11.0519	-6.04979	6.52e-09	4.13e-08	9.54302
SPON1	1.39001	7.27922	6.04096	6.83e-09	4.3e-08	9.49753
LIPG	1.47723	4.11787	6.04074	6.84e-09	4.3e-08	9.49641
FKBP5	1.36649	10.0053	6.01034	8.03e-09	5.02e-08	9.34016
SLC7A8	1.14344	7.62533	6.01021	8.04e-09	5.02e-08	9.33947
GPX7	1.19735	4.24375	6.00813	8.13e-09	5.07e-08	9.3288
LOC80154	-1.01248	6.20217	-6.00654	8.19e-09	5.11e-08	9.32064
GPR183	1.23608	7.4578	6.00439	8.29e-09	5.16e-08	9.3096
C19orf33	-1.27462	11.2208	-6.00303	8.35e-09	5.2e-08	9.30264
STATH	-3.55316	4.83535	-6.00015	8.48e-09	5.28e-08	9.28789
FAM46B	-1.56526	8.00071	-5.99294	8.8e-09	5.47e-08	9.25095
TLR5	-1.02968	6.21368	-5.9808	9.38e-09	5.81e-08	9.18883
PLA2G16	-1.18617	5.09054	-5.97608	9.62e-09	5.95e-08	9.16473
TLR3	-1.15919	5.73067	-5.9636	1.03e-08	6.33e-08	9.10097
PIK3CD	1.17206	7.27789	5.96311	1.03e-08	6.34e-08	9.09848
CTSV	1.66699	9.24041	5.9594	1.05e-08	6.46e-08	9.07956
SDR16C5	-1.20481	10.6876	-5.95306	1.09e-08	6.66e-08	9.04722
CKMT2	-1.65858	3.77222	-5.94235	1.15e-08	7.03e-08	8.99269
SYNM	-1.38355	6.78141	-5.94174	1.15e-08	7.05e-08	8.98957
TNFRSF10D	1.01006	5.54078	5.93853	1.17e-08	7.16e-08	8.97323
FSTL3	1.43872	4.21631	5.93203	1.21e-08	7.4e-08	8.94018
MLIP	-1.15583	2.95756	-5.93202	1.21e-08	7.4e-08	8.94016
FXYD6	-1.30538	4.09524	-5.92708	1.24e-08	7.58e-08	8.91503
C1orf186	1.28188	5.91447	5.92062	1.29e-08	7.83e-08	8.88223
CES1	-2.32743	6.1309	-5.92015	1.29e-08	7.84e-08	8.87982
MUC5B	-3.51044	4.5464	-5.92003	1.29e-08	7.85e-08	8.87921
LRG1	-1.49231	5.69048	-5.92	1.29e-08	7.85e-08	8.87906
TMEM246	-1.31066	6.77881	-5.91616	1.32e-08	7.99e-08	8.85961
SFRP4	2.29602	6.25295	5.91257	1.34e-08	8.14e-08	8.84139
ZMAT1	-1.01449	4.03023	-5.91216	1.34e-08	8.15e-08	8.83931
HEPH	1.29549	5.65875	5.91003	1.36e-08	8.24e-08	8.82851
PPAPDC1A	1.57371	3.29707	5.90976	1.36e-08	8.25e-08	8.82711
MYCN	-1.05013	4.55078	-5.90869	1.37e-08	8.29e-08	8.8217
LAMP5	1.49232	3.43782	5.90454	1.4e-08	8.46e-08	8.8007
WIF1	-1.77857	4.34004	-5.90076	1.43e-08	8.61e-08	8.78154
COMP	2.08698	5.42456	5.89755	1.45e-08	8.75e-08	8.76525
LYPD3	-1.32942	10.7025	-5.89724	1.45e-08	8.76e-08	8.76369
CLDN4	-1.18996	8.07356	-5.89378	1.48e-08	8.91e-08	8.7462
TNNC2	-2.76983	4.65441	-5.89346	1.48e-08	8.92e-08	8.74459
PRH1-PRR4	-3.05605	6.24823	-5.88226	1.57e-08	9.43e-08	8.68794
CD1E	-1.10864	4.24786	-5.87477	1.63e-08	9.79e-08	8.65011
MYH6	-1.04263	4.4388	-5.87343	1.64e-08	9.86e-08	8.64336
PDE8B	-1.15071	3.15488	-5.86818	1.69e-08	1.01e-07	8.61688
DACT1	1.66966	3.39189	5.8677	1.69e-08	1.01e-07	8.61445
TCAP	-1.66835	4.10197	-5.83657	1.99e-08	1.18e-07	8.45771
RHOBTB1	1.03765	5.37314	5.83283	2.03e-08	1.2e-07	8.43891
FRAS1	-1.57639	4.30021	-5.83167	2.04e-08	1.21e-07	8.43309
AQP3	-1.38617	13.4205	-5.82566	2.1e-08	1.24e-07	8.40291
ZNF704	-1.0848	5.75285	-5.82146	2.15e-08	1.27e-07	8.38186
ERVMER34-1	1.00368	3.82268	5.81964	2.17e-08	1.28e-07	8.37276
DNM3OS	1.30578	5.0535	5.81732	2.2e-08	1.3e-07	8.3611
RUNX3	1.25575	6.80254	5.8093	2.29e-08	1.35e-07	8.32094
FBXO2	1.17657	4.85837	5.80406	2.35e-08	1.39e-07	8.29469
PAQR5	-1.74751	6.31758	-5.79505	2.46e-08	1.45e-07	8.24963
CD69	1.5492	6.68278	5.773	2.76e-08	1.61e-07	8.13953
MXRA8	1.15334	7.15857	5.7727	2.76e-08	1.61e-07	8.13808
CLDN17	-1.88763	3.7939	-5.76959	2.81e-08	1.63e-07	8.12257
KRT15	-1.81306	10.8944	-5.75022	3.1e-08	1.8e-07	8.02613
RPL39L	1.32578	4.5183	5.73912	3.28e-08	1.9e-07	7.971
SH2D5	1.33636	3.38677	5.72599	3.51e-08	2.02e-07	7.9059
MERTK	1.2765	4.89484	5.72508	3.52e-08	2.03e-07	7.90138
RP11-295G20.2	1.19003	6.29887	5.72222	3.57e-08	2.06e-07	7.88724
CLEC4E	1.14657	4.64905	5.71863	3.64e-08	2.09e-07	7.86946
ZBED2	-1.64548	6.7272	-5.70357	3.93e-08	2.25e-07	7.79496
MFSD4	-1.87635	5.01866	-5.70338	3.93e-08	2.25e-07	7.794
SFMBT2	1.07926	5.53057	5.6982	4.04e-08	2.31e-07	7.76843
FGFBP1	-1.30787	10.6469	-5.69663	4.07e-08	2.32e-07	7.76067
LOC440173	1.20527	4.55651	5.69639	4.08e-08	2.33e-07	7.75949
IGFL2	1.91127	4.4758	5.68937	4.22e-08	2.41e-07	7.72487
FLRT3	2.23209	7.00568	5.68505	4.32e-08	2.46e-07	7.70357
AOX1	-1.26914	4.48498	-5.6848	4.32e-08	2.46e-07	7.70234
SLC15A2	-1.17199	6.63214	-5.67953	4.44e-08	2.52e-07	7.67637
ZNF114	1.15122	3.86967	5.67155	4.62e-08	2.62e-07	7.63706
CKM	-3.28114	5.65175	-5.66723	4.73e-08	2.67e-07	7.61579
PI3	1.66716	12.7674	5.66599	4.76e-08	2.69e-07	7.6097
ENO2	1.16247	4.50343	5.65621	5e-08	2.82e-07	7.56164
FOS	1.77967	10.0017	5.65472	5.03e-08	2.84e-07	7.55433
PTGDS	-1.39217	8.73108	-5.65409	5.05e-08	2.84e-07	7.55123
CD80	1.20168	4.49314	5.65127	5.12e-08	2.88e-07	7.53738
STAT4	1.27845	4.62808	5.65001	5.16e-08	2.9e-07	7.5312
ELOVL4	-1.6212	6.27222	-5.64622	5.26e-08	2.95e-07	7.51262
FIBIN	-1.52284	6.13947	-5.63097	5.68e-08	3.18e-07	7.43792
TGFB1I1	1.01264	6.86992	5.62963	5.71e-08	3.2e-07	7.43131
TRIM2	-1.0821	7.39612	-5.61806	6.06e-08	3.38e-07	7.37474
DPT	-1.67491	7.41397	-5.61699	6.09e-08	3.4e-07	7.36953
HAS2	1.28612	5.74086	5.61431	6.17e-08	3.44e-07	7.35643
LINC01296	1.22031	5.22135	5.61196	6.25e-08	3.47e-07	7.34493
SCGB3A1	-2.71999	4.35932	-5.60759	6.38e-08	3.55e-07	7.32364
EVA1A	1.46574	3.14514	5.60064	6.61e-08	3.67e-07	7.2897
ISG20	1.08468	8.63518	5.59069	6.95e-08	3.84e-07	7.24126
POF1B	-1.56086	6.59179	-5.58091	7.3e-08	4.02e-07	7.19367
WDR72	2.79877	6.04103	5.5799	7.34e-08	4.04e-07	7.18873
SLC6A15	1.59473	4.76835	5.5789	7.37e-08	4.06e-07	7.18389
TRIM22	1.01019	10.4779	5.5779	7.41e-08	4.08e-07	7.17904
GFPT2	1.22342	5.30164	5.57744	7.43e-08	4.09e-07	7.17679
NUDT11	1.15983	4.45794	5.57139	7.66e-08	4.2e-07	7.14739
GSTA1	-2.15179	4.85463	-5.56765	7.8e-08	4.28e-07	7.12923
BMPR1B	1.27428	4.53897	5.56517	7.9e-08	4.33e-07	7.1172
EML1	1.20556	5.85921	5.54959	8.54e-08	4.66e-07	7.04168
CBR3	-1.02028	7.96803	-5.54725	8.64e-08	4.71e-07	7.03035
NFE2L3	1.20138	5.41098	5.54444	8.76e-08	4.77e-07	7.01675
AQP5	-1.32164	3.17788	-5.54057	8.93e-08	4.86e-07	6.99802
TPSAB1	1.1569	7.62837	5.53792	9.05e-08	4.92e-07	6.98518
PAPLN	1.08047	7.29822	5.5378	9.05e-08	4.92e-07	6.98464
FMO2	-2.09879	7.61126	-5.53574	9.15e-08	4.97e-07	6.97465
JAK3	1.42492	5.64864	5.53456	9.2e-08	4.99e-07	6.96895
FOXP2	-1.52788	5.51118	-5.53304	9.27e-08	5.03e-07	6.96161
CDKN2A	2.03364	7.08459	5.53294	9.28e-08	5.03e-07	6.96112
CXCL12	-1.81836	9.43226	-5.53025	9.4e-08	5.09e-07	6.94812
CHST9	-1.39593	3.3898	-5.5178	1e-07	5.4e-07	6.88807
FHOD3	1.31922	3.97808	5.51766	1e-07	5.4e-07	6.88736
SLCO1B3	1.83758	4.29587	5.50739	1.05e-07	5.67e-07	6.8379
ASPRV1	2.51478	6.10832	5.49772	1.1e-07	5.93e-07	6.79135
TWIST2	1.0099	6.73798	5.49081	1.14e-07	6.12e-07	6.75813
KCND3	1.09682	5.08776	5.48992	1.15e-07	6.14e-07	6.75386
MYH6	-2.45849	4.39409	-5.48917	1.15e-07	6.16e-07	6.75027
SSTR5-AS1	-1.56479	2.51022	-5.48651	1.17e-07	6.24e-07	6.7375
LRRC2	-1.00353	3.66743	-5.48315	1.19e-07	6.34e-07	6.72135
LPXN	1.28349	6.78275	5.48156	1.2e-07	6.38e-07	6.71374
PRIMA1	-1.14734	4.06461	-5.48105	1.2e-07	6.4e-07	6.7113
SERPINA3	2.3516	5.48244	5.45905	1.34e-07	7.09e-07	6.60591
GPR98	1.04581	4.82253	5.45835	1.34e-07	7.12e-07	6.60254
CLMP	1.27425	6.90535	5.45695	1.35e-07	7.16e-07	6.59587
LOC100507472	-1.10232	5.32184	-5.4507	1.39e-07	7.38e-07	6.56598
STON2	1.02876	9.09528	5.44514	1.43e-07	7.57e-07	6.5394
FGFBP2	-1.52359	3.00837	-5.44192	1.46e-07	7.69e-07	6.52404
DGAT2	-1.35626	5.23984	-5.42156	1.61e-07	8.45e-07	6.42705
TMEM178A	-1.73273	3.33563	-5.41476	1.66e-07	8.72e-07	6.39467
CPA3	1.25655	7.85062	5.4117	1.69e-07	8.84e-07	6.38016
ITGB2	1.07932	8.327	5.40044	1.78e-07	9.32e-07	6.32668
RHOBTB3	1.12002	7.94499	5.39755	1.81e-07	9.45e-07	6.31297
LEMD1	1.29528	3.74997	5.39439	1.84e-07	9.59e-07	6.29797
VLDLR	-1.06229	7.39107	-5.3927	1.85e-07	9.67e-07	6.29
GCNT2	-1.20234	5.06204	-5.38914	1.89e-07	9.82e-07	6.2731
LGALSL	-1.16917	9.55185	-5.38406	1.93e-07	1.01e-06	6.24905
MYOZ3	-1.06833	2.52365	-5.38402	1.93e-07	1.01e-06	6.24887
IL33	-1.47425	5.62377	-5.37554	2.02e-07	1.04e-06	6.20873
SLAMF7	1.32654	7.32364	5.37521	2.02e-07	1.05e-06	6.20718
THBD	1.04895	8.66155	5.37268	2.04e-07	1.06e-06	6.19524
TFF3	-2.11235	4.8752	-5.37131	2.06e-07	1.06e-06	6.18874
MYH2	-3.45653	6.45964	-5.3642	2.13e-07	1.1e-06	6.15517
IQCA1	1.0326	3.94324	5.35268	2.25e-07	1.16e-06	6.10085
ANKRD6	-1.00228	5.69613	-5.35018	2.28e-07	1.17e-06	6.08906
LY6K	1.31846	8.17051	5.33635	2.44e-07	1.25e-06	6.02396
BATF2	1.17958	3.62974	5.33185	2.49e-07	1.27e-06	6.0028
SLIT2	-1.16597	5.68532	-5.32251	2.61e-07	1.33e-06	5.95895
CD38	1.51872	5.12888	5.32226	2.61e-07	1.33e-06	5.95779
MAGEA6	2.95823	4.66626	5.32178	2.62e-07	1.33e-06	5.95554
VEGFC	1.457	6.24243	5.32147	2.62e-07	1.34e-06	5.9541
FAM171A1	-1.00987	6.06928	-5.31031	2.77e-07	1.41e-06	5.90175
IL11	1.45763	3.71046	5.31001	2.77e-07	1.41e-06	5.90036
GINS4	1.05261	4.82458	5.30991	2.77e-07	1.41e-06	5.89987
SRPX	-1.51853	8.02398	-5.29912	2.92e-07	1.48e-06	5.8494
DST	1.16445	11.3605	5.29758	2.94e-07	1.49e-06	5.84221
SOX2	-1.59129	9.41419	-5.29453	2.99e-07	1.51e-06	5.82792
ADRA2A	-1.35162	4.31476	-5.28405	3.14e-07	1.58e-06	5.77897
STEAP1B	1.49332	4.28896	5.2799	3.2e-07	1.61e-06	5.75963
SPAG4	1.33992	4.42389	5.27918	3.22e-07	1.62e-06	5.75625
NR4A3	1.16507	4.22221	5.27911	3.22e-07	1.62e-06	5.75596
SIGLEC10	1.13588	5.85687	5.27884	3.22e-07	1.62e-06	5.75468
PCOLCE2	-1.26318	4.18802	-5.27864	3.22e-07	1.62e-06	5.75373
MUCL1	2.0842	4.03575	5.27799	3.23e-07	1.63e-06	5.75072
NME7	-1.01906	11.5021	-5.27617	3.26e-07	1.64e-06	5.74222
KRT80	-1.4408	7.0312	-5.27461	3.29e-07	1.65e-06	5.73496
ARHGAP8	1.19224	5.24692	5.27397	3.3e-07	1.65e-06	5.732
BPIFB2	-2.47015	4.10671	-5.26809	3.39e-07	1.7e-06	5.70458
HIST1H3A	1.06598	3.15153	5.26644	3.42e-07	1.71e-06	5.69691
MAGEA3	2.97283	4.56668	5.2655	3.43e-07	1.72e-06	5.69252
ANKRD22	-1.11801	9.14528	-5.26238	3.49e-07	1.74e-06	5.67803
LOC102725271	1.30759	6.92774	5.252	3.67e-07	1.83e-06	5.62975
PRELP	-1.11067	5.55874	-5.24054	3.87e-07	1.92e-06	5.57659
KDELR3	1.11285	8.35981	5.23311	4.01e-07	1.99e-06	5.54214
CYP4X1	-1.74679	6.17459	-5.23228	4.03e-07	2e-06	5.53831
COLCA2	-1.19876	4.57948	-5.22649	4.14e-07	2.05e-06	5.51151
PIM2	1.12478	4.66572	5.22375	4.2e-07	2.07e-06	5.49884
DNAH17	1.13998	3.29885	5.21794	4.31e-07	2.13e-06	5.47194
HCLS1	1.05352	8.18911	5.21243	4.43e-07	2.18e-06	5.44651
SCG2	1.13646	3.55948	5.21157	4.45e-07	2.19e-06	5.44252
ARRDC4	1.01541	8.02632	5.20307	4.63e-07	2.28e-06	5.40331
NPTX2	1.12155	3.33391	5.20169	4.66e-07	2.29e-06	5.39697
MMP7	1.96644	5.15908	5.20072	4.68e-07	2.3e-06	5.39246
TPSAB1	1.06577	7.63621	5.19696	4.77e-07	2.34e-06	5.37517
IGLJ3	2.01942	9.03555	5.19675	4.77e-07	2.34e-06	5.37417
BPIFB1	-3.39599	4.46263	-5.18765	4.99e-07	2.44e-06	5.33227
SPINK6	2.30379	4.09793	5.18204	5.12e-07	2.5e-06	5.30648
KLRC1	1.27418	5.40466	5.17693	5.25e-07	2.55e-06	5.28297
RASGEF1A	1.50897	5.56445	5.16595	5.53e-07	2.68e-06	5.2326
PKIA	-1.38153	6.31395	-5.1605	5.67e-07	2.75e-06	5.20762
TMC4	-1.24918	5.06455	-5.15765	5.75e-07	2.78e-06	5.19454
DUOX2	-1.60732	6.29387	-5.14176	6.2e-07	2.99e-06	5.12185
TINCR	-1.17991	5.7039	-5.13682	6.34e-07	3.06e-06	5.09929
PTX3	1.47613	4.6178	5.12565	6.69e-07	3.21e-06	5.04834
CD53	1.06154	9.18251	5.1097	7.21e-07	3.45e-06	4.97571
PTGIS	-1.4423	5.44366	-5.10299	7.44e-07	3.55e-06	4.94521
HSPA2	1.073	9.46958	5.09595	7.69e-07	3.66e-06	4.91324
ITM2A	-1.12164	7.90436	-5.09336	7.79e-07	3.7e-06	4.90153
EFNA5	-1.09931	6.48053	-5.09133	7.86e-07	3.73e-06	4.89231
TMPRSS4	-1.20439	7.61683	-5.09113	7.87e-07	3.73e-06	4.89138
TFEC	1.14024	4.15822	5.09	7.91e-07	3.75e-06	4.88627
ABRA	-1.16584	3.36307	-5.08481	8.11e-07	3.84e-06	4.86274
AQP9	1.18503	5.28158	5.07866	8.34e-07	3.95e-06	4.8349
[truncated: 218 more rows]
