# Supplementary material for: Upregulation of IGF2BP2 Promotes Oral Squamous Cell Carcinoma Progression That Is Related to Cell Proliferation, Metastasis and Tumor-Infiltrating Immune Cells
Source: Front Oncol. 2022 Mar 1;12:809589. doi: 10.3389/fonc.2022.809589 (PMC8921988; doi:10.3389/fonc.2022.809589)
Supplement: Supplementary Data Sheet 5 — Enriched Hallmark gene sets based on IGF2BP2 expression in TCGA-OSCC dataset. [file DataSheet_5.xlsx]

## Sheet: GSEA_hallmark
ID	setSize	enrichmentScore	NES	pvalue	p.adjust	FDR	rank	leading_edge	core_enrichment
HALLMARK_E2F_TARGETS	198	0.607768	1.70592	1e-10	1.2e-09	5.52632e-10	4471	tags=70%, list=24%, signal=54%	10051/7037/7153/4288/9918/10635/55143/6790/9787/29028/9319/24137/701/10527/3161/146909/5347/1062/3159/9126/4436/7913/57122/10274/5591/4171/672/23594/5885/9972/4173/79677/1786/3070/1111/10615/11113/9833/4361/5983/5558/7083/10606/9221/11051/11004/4176/3838/5411/7514/10797/55635/8243/1434/6749/10714/10733/8914/29127/81624/4609/4683/4001/9212/29893/1019/983/332/6241/9700/991/81611/9837/9738/7465/2316…
HALLMARK_EPITHELIAL_MESENCHYMAL_TRANSITION	198	0.569428	1.5983	1e-10	1.2e-09	5.52632e-10	2553	tags=38%, list=14%, signal=33%	3918/3909/5054/4907/3624/5744/22943/3678/7057/3673/7424/3688/2335/3371/7980/8076/6695/7045/374/7128/3576/2026/5270/5352/6535/1303/1282/6385/6696/1284/4017/4312/7052/51330/7078/5217/871/667/4638/3915/7422/79709/8985/813/1294/2303/5351/6591/4232/10272/2191/7168/4148/5817/1289/960/8572/2316/4176/4323/284217/22795/3685/7040/2201/5654/56937/3569/1314/1290/800/5329/1000/2817/649/388
HALLMARK_G2M_CHECKPOINT	194	0.63718	1.78735	1e-10	1.2e-09	5.52632e-10	3678	tags=69%, list=20%, signal=56%	10051/7153/595/4288/8140/699/22974/10951/6790/24137/3161/1063/3619/4088/5347/1062/3159/10274/10592/4171/9493/81539/7272/9585/4928/23594/3837/5885/10721/9462/7468/57082/1111/890/7150/4957/990/10403/6491/996/1058/5558/4751/9994/9055/7027/11065/5933/9221/3832/11004/3838/7514/8438/8243/6713/1736/1871/10733/10419/29127/4609/7040/4001/546/9212/1019/10146/51776/26271/4953/4331/983/332/7486/9700/991/9156…
HALLMARK_MITOTIC_SPINDLE	198	0.616576	1.73064	1e-10	1.2e-09	5.52632e-10	4237	tags=68%, list=23%, signal=53%	3797/10051/55785/1894/54443/7153/5829/6711/699/7204/22974/9793/6790/9787/24137/11064/1063/3619/7414/5347/9411/1062/667/9126/4763/6093/4739/9493/7272/9585/9113/4628/55704/55125/9462/51199/23332/64411/9564/394/10403/23637/996/4751/2316/9055/2317/253260/3832/11004/4627/6624/8243/10426/7840/29127/6780/9702/9735/11190/3996/5921/4001/1739/23365/9371/10128/81/85464/26271/23012/983/332/23607/1778/9700/55…
HALLMARK_MYC_TARGETS_V1	196	0.516662	1.44984	2.90182e-07	2.78575e-06	1.28291e-06	6924	tags=71%, list=37%, signal=45%	9188/22916/7913/4171/790/3837/1017/8886/5984/4173/890/6418/7027/9221/4176/3838/11260/7514/821/3939/6240/3329/1478/4609/10576/23196/6741/1019/1207/10146/5093/5230/4953/3326/6059/991/3251/4686/22948/10236/10054/4085/1982/6732/5687/9184/23450/8761/7298/10291/7458/3181/10492/7398/54107/10935/3192/26986/6434/1665/11335/10921/6599/3184/9868/5887/4673/1503/2935/328/1176/5709/10728/3183/3066/6426/1965/41…
HALLMARK_MTORC1_SIGNALING	196	0.514398	1.44348	4.3849e-07	3.50792e-06	1.61549e-06	6798	tags=70%, list=36%, signal=45%	5033/7037/5352/4074/8140/699/7296/6781/586/6790/871/54541/5347/6513/30001/4171/8833/2932/47/4173/2729/10962/120/26136/27346/7184/3949/3099/3309/821/6515/6309/10797/3939/3992/3329/6713/60481/10963/205/6319/5230/6917/488/2181/1075/134429/6241/10097/3251/23165/29110/7374/928/57761/9695/908/79602/4836/10197/899/31/6117/56902/993/10989/6510/27071/2965/26747/5718/6184/4783/8615/1595/1491/23062/5723/511…
HALLMARK_GLYCOLYSIS	198	0.512933	1.43973	1.24067e-06	8.50746e-06	3.91791e-06	6435	tags=58%, list=35%, signal=38%	4907/1956/10331/7045/2026/5033/4233/5318/5352/7039/6662/9048/5834/8614/6781/2131/6790/8660/3161/54541/7422/7162/375790/64132/30001/10112/5214/9123/136/5351/2132/51129/2729/8702/8974/53836/1289/8460/960/1058/3099/3309/90161/3939/55635/5373/2239/205/23036/5230/5836/983/5091/6120/10165/9276/3925/3796/2673/2817/9653/10461/9862/2683/23443/26229/5223/8870/2530/5066/10007/1491/54480/10776/9672/5631/7958…
HALLMARK_TGF_BETA_SIGNALING	54	0.618522	1.61604	1.08002e-05	6.48011e-05	2.98426e-05	4916	tags=69%, list=26%, signal=51%	5054/7057/8412/6711/4053/64750/4088/6574/57154/7046/999/6498/7040/11031/56937/1499/7050/90/4086/659/324/9612/4092/6885/7071/6497/51742/331/3065/28996/51592/7082/5494/650/25937/2280/657
HALLMARK_PROTEIN_SECRETION	95	0.547356	1.48232	3.96085e-05	0.000211245	9.72841e-05	5265	tags=64%, list=28%, signal=46%	1956/9805/4074/163/3875/664/667/3482/858/19/1315/372/1213/10059/102/6197/10564/81542/1075/81611/5594/9871/9183/8729/10565/9276/1173/4952/10972/476/22872/164/3998/5538/10040/57403/1176/2803/8675/5066/8615/8773/9522/23041/2778/23095/3920/51552/8774/8546/259230/26286/7251/286451/9554/10959/10282/8417/8027/10652/27236
HALLMARK_TNFA_SIGNALING_VIA_NFKB	199	0.482004	1.35289	6.48641e-05	0.000311348	0.000143384	4915	tags=47%, list=26%, signal=35%	5054/3624/1437/2152/5328/3371/3914/374/7128/3552/595/6385/3553/9334/3383/25976/182/5743/24145/8660/3433/4088/10725/2150/50486/7422/23258/3976/19/7097/490/5209/7124/960/3949/8061/23135/6515/11182/22822/23529/2526/4609/56937/5791/1942/24147/5966/4973/3569/329/8767/7050/5329/2921/1839/388/7071/4792/2683/8870/64135/6373/2669/4783/1847/9021/57018/1906/10938/604/3575/127544/55332/1647/10611/6890/6446/3…
HALLMARK_UNFOLDED_PROTEIN_RESPONSE	109	0.528192	1.4409	8.7425e-05	0.000363237	0.00016728	6259	tags=67%, list=34%, signal=45%	8140/8614/10525/1974/10130/54541/7422/23644/30001/10954/7184/3309/9221/1981/55153/11260/10797/1736/9531/1662/8570/55033/6464/9695/23404/5073/1639/4800/5832/3434/50628/22872/9451/10605/55770/9652/5394/1965/5611/7534/4869/811/8602/6734/2521/8815/1163/11015/7466/2081/440/57472/4801/6745/55802/3313/55738/10897/60559/3799/4850/10528/51013/23478/4848/1054/1938/9775/1973/9570/22926/467/29968
HALLMARK_HYPOXIA	197	0.47893	1.34384	9.08092e-05	0.000363237	0.00016728	4840	tags=43%, list=26%, signal=32%	5054/1956/2152/857/7045/7128/8609/2026/5033/8406/6385/8614/6781/25976/2131/7052/8660/5155/54541/9469/6513/7422/7162/30001/5214/136/2113/2908/51129/133/55818/8974/284119/5209/3219/1289/26136/10397/3099/3309/54206/4627/6515/3939/5578/2239/205/54800/23036/5230/230/1942/3569/2309/5329/4502/771/2817/7428/23327/8870/3423/6478/4783/5066/26118/7511/9590/9672/112464/3036/272/1649/2023/3073/2597/302/11015/…
HALLMARK_UV_RESPONSE_DN	141	0.498074	1.37817	0.000130369	0.000481362	0.00022168	4650	tags=47%, list=25%, signal=35%	5054/2152/857/4233/3667/3480/7410/8821/4088/23469/3915/4052/323/8455/136/9112/6591/2908/490/120/3037/27032/4363/3949/10401/26037/5578/493/4609/546/1739/57178/7048/25836/22828/140609/2535/2202/8871/1290/4092/5922/5293/2274/2650/2869/91746/23116/4853/8405/6310/8476/861/6541/8621/7082/10611/3690/10486/302/10000/4790/307/1902/7799/4493
HALLMARK_MYC_TARGETS_V2	58	0.56756	1.49075	0.000510873	0.00167942	0.000773418	6599	tags=79%, list=35%, signal=51%	5347/27340/8886/4173/27346/3099/9221/3329/10733/4609/23082/23160/10514/1019/6949/7374/4839/10196/51388/11335/5245/4869/79077/23223/6652/54663/10244/64216/7965/6832/10199/2193/92856/51154/83743/80324/81887/10528/3177/6573/705/10171/26354/9238/5036/3336
HALLMARK_ANGIOGENESIS	36	0.621145	1.56918	0.00052482	0.00167942	0.000773418	2105	tags=36%, list=11%, signal=32%	7410/6696/6781/182/3714/894/7422/351/5154/5747/3685/4973/1290
HALLMARK_WNT_BETA_CATENIN_SIGNALING	42	0.590025	1.5126	0.000890053	0.00267016	0.00122968	3425	tags=48%, list=18%, signal=39%	22943/6868/182/3714/894/6502/4609/8650/23462/8312/9794/1499/1856/28514/9612/23385/2648/5727/5467/3066
HALLMARK_APICAL_JUNCTION	199	0.453175	1.27197	0.00177639	0.00501568	0.00230985	7860	tags=60%, list=42%, signal=35%	3918/3909/3673/1956/347902/3688/3675/3914/1308/87/3691/7045/3667/7087/7410/51474/3383/7414/4763/4478/8910/8754/6714/4628/1001/3881/5747/999/70/1500/4627/91624/6624/5921/1825/1739/81/51776/2886/80381/6464/2037/3636/55742/1024/8449/57555/649/5089/5335/5818/2683/1002/10487/143903/147/7248/5291/10290/5871/1272/9672/71/8935/8976/4318/2533/51148/357/7082/58/7408/10000/8517/9019/1495/9344/1009/7283/2770…
HALLMARK_DNA_REPAIR	148	0.459866	1.27704	0.00397839	0.010609	0.00488574	7183	tags=64%, list=39%, signal=39%	4059/6878/22916/8731/6809/5984/9883/5983/100/11051/6749/10714/5980/8237/1642/124583/2237/3251/65109/5432/5557/11130/5430/23204/51497/2071/2967/7298/5422/5985/286075/2072/4090/2965/5433/8178/10978/5111/5888/6880/5437/1479/23649/10946/8480/6386/29927/2068/8086/1643/7251/192670/10959/6924/25920/11047/10189/5424/51292/3978/7372/10289/6621/129607/6827/1716/50484/5893/9328/5436/54487/55290/9013/5440/10…
HALLMARK_HEDGEHOG_SIGNALING	36	0.573364	1.44848	0.00554312	0.0136528	0.00628749	4775	tags=50%, list=26%, signal=37%	1021/3897/8828/4763/7422/9620/9289/4627/5921/23462/8851/8861/4983/5727/2735/4897/5371/7088
HALLMARK_APOPTOSIS	160	0.453755	1.26371	0.00568868	0.0136528	0.00628749	5975	tags=52%, list=32%, signal=36%	857/9638/8900/2026/3552/7153/595/5058/3553/3875/51330/7078/6574/6093/894/3482/4739/351/672/1017/5747/1387/7124/960/10059/6309/3489/3569/1499/7465/5914/5663/4092/388/8743/7042/5366/8870/56616/5538/840/599/994/2149/1806/5327/6709/1491/8915/5611/637/331/598/841/835/10410/1649/1647/6890/5970/650/4170/638/2069/5526/3606/1611/1027/2936/8567/56172/2934/1676/3148/836/118/7818/3301/952/8878/5534/10018/665
HALLMARK_INFLAMMATORY_RESPONSE	200	0.436223	1.2243	0.00799607	0.0182767	0.00841691	4854	tags=36%, list=26%, signal=27%	5054/3624/131566/3678/2152/3576/4233/3552/558/3553/10630/3383/7162/5610/3696/9180/136/3976/19/3656/7097/490/133/91/5817/3037/27032/3949/4323/196/4609/1318/958/488/5791/166929/3269/4973/3569/3091/8767/5099/5663/27074/5329/1839/8519/7855/8743/64108/4792/1440/6373/2550/5724/6541/1906/3732/23095/3575/970/2014/3690/8877/5970/4790/1902/4067/7130/2069/1317/3606/10006
HALLMARK_KRAS_SIGNALING_UP	198	0.425959	1.1956	0.0220788	0.0479583	0.022086	1767	tags=21%, list=9%, signal=19%	4319/3624/1437/131566/3673/10103/5328/55107/7476/7128/2119/6868/6662/2118/2591/26499/3553/6696/5743/867/1848/2150/894/50486/30001/2048/3783/7869/3976/2113/51193/51199/51129/25907/10253/23268/7851/9734/669/28951/101
HALLMARK_PI3K_AKT_MTOR_SIGNALING	105	0.455331	1.23875	0.02298	0.0479583	0.022086	7664	tags=66%, list=41%, signal=39%	1956/6513/5781/2932/1017/7184/1213/6197/5899/1019/466/983/10097/5594/29110/51719/57761/5519/57521/1173/6885/31/5335/27071/207/79109/396/7529/2885/200576/811/6773/1649/5599/6195/10298/5163/10096/4690/1027/7334/7132/6016/1869/1072/5601/8878/10392/1845/8569/2792/4087/5576/7249/5499/5728/2872/51295/5571/375/117145/1977/5216/3265/7323/5606/5602/5894/8737
