# Supplementary material for: Upregulation of IGF2BP2 Promotes Oral Squamous Cell Carcinoma Progression That Is Related to Cell Proliferation, Metastasis and Tumor-Infiltrating Immune Cells
Source: Front Oncol. 2022 Mar 1;12:809589. doi: 10.3389/fonc.2022.809589 (PMC8921988; doi:10.3389/fonc.2022.809589)
Supplement: Supplementary Data Sheet 6 — Enriched KEGG gene sets based on IGF2BP2 expression in TCGA-OSCC dataset. [file DataSheet_6.xlsx]

## Sheet: GSEA_KEGG
ID	setSize	enrichmentScore	NES	pvalue	p.adjust	FDR	rank	leading_edge	core_enrichment
KEGG_FOCAL_ADHESION	199	0.563208	1.5791	1e-10	8.5e-09	6.26316e-09	2912	tags=40%, list=16%, signal=34%	3918/3909/1288/3678/7057/3673/1956/7424/3655/857/3688/2335/3371/3675/3914/87/3691/4233/595/3480/7410/5829/1282/5058/6696/1284/5881/3694/5062/5155/7414/4638/6093/3912/3915/5290/894/7422/2889/3696/6714/2932/5154/858/1793/5747/3911/9564/394/1289/2316/2317/1399/5578/284217/4659/56034/3611/3685/9475/81/1729/1499/329/5594/5604/6464/2909/1290/6654/55742/5293/2321/6655/2002/7058/1398/3381/207
KEGG_PATHWAYS_IN_CANCER	325	0.512934	1.46042	1e-10	8.5e-09	6.26316e-09	4641	tags=44%, list=25%, signal=33%	3918/3909/1288/1021/3673/1956/7424/3655/3688/2335/7476/3675/3914/8900/3576/4233/595/7039/3480/1282/1284/5881/5743/83439/7483/4312/867/5155/1857/4088/6513/3912/3915/4436/5290/7422/2932/5154/7046/8323/1017/868/2113/5747/3911/1387/999/6789/2033/3320/7184/2956/8324/5925/10401/6934/2736/6502/1399/5578/1488/1871/284217/4609/3685/5899/7040/1019/8312/7048/332/3326/7175/4893/3569/3091/25/1499/329/5594/877…
KEGG_ECM_RECEPTOR_INTERACTION	84	0.652123	1.76464	3.84732e-10	2.18015e-08	1.60642e-08	1348	tags=35%, list=7%, signal=32%	3918/3909/1288/3678/7057/3673/3655/3688/2335/3371/3675/3914/3691/3339/1282/6385/6696/1284/3694/3161/3912/3915/375790/3696/3911/1289/960/284217/3685
KEGG_LINOLEIC_ACID_METABOLISM	29	-0.738461	-2.79335	1.15082e-08	4.89097e-07	3.60387e-07	1152	tags=34%, list=6%, signal=32%	1573/1559/1577/123745/1571/1562/26279/57016/5320/50487
KEGG_ASTHMA	28	-0.703402	-2.68452	2.2528e-07	7.65953e-06	5.64386e-06	819	tags=57%, list=4%, signal=55%	3119/3112/3113/6356/3117/3111/3123/2206/3127/959/3109/3122/3108/3115/3118/2205
KEGG_CELL_CYCLE	124	0.55889	1.54326	6.17287e-07	1.74898e-05	1.28872e-05	4382	tags=59%, list=24%, signal=45%	1021/8900/595/699/701/4088/5347/9126/894/10274/5591/4171/7272/2932/23594/5885/1017/4173/5934/1111/890/23595/1387/10735/990/2033/996/5925/7027/5933/7532/6502/4176/545/8243/1871/64682/4609/7040/1019/4998/983/9700/991/10926/25/9088/7465/1874/8697/9133/4172/4085/472/9184/891/993/7042/9134/8317/994/3066/4175/995/7529/7534/3065/5111/4999/1647/8318/25847/10971
KEGG_TGF_BETA_SIGNALING_PATHWAY	85	0.575004	1.55771	1.80752e-06	4.3897e-05	3.23452e-05	2878	tags=39%, list=15%, signal=33%	10468/3624/7057/64750/4088/6093/57154/4052/7046/5934/1387/7124/2033/7027/5933/4609/9475/7040/656/7048/9372/5594/1874/90/5519/4086/659/4092/6198/6667/7042/7058/4090
KEGG_SMALL_CELL_LUNG_CANCER	84	0.587419	1.58956	2.80875e-06	5.9686e-05	4.39791e-05	4587	tags=55%, list=25%, signal=41%	3918/3909/1288/1021/3673/3655/3688/2335/3675/3914/595/1282/1284/5743/3912/3915/5290/1017/317/5747/3911/5925/10401/6502/1871/284217/4609/3685/1019/329/1147/7187/5293/4792/207/5291/9134/331/598/9618/7189/1163/5970/10000/4790/8517
KEGG_ADHERENS_JUNCTION	73	0.59445	1.5959	5.29361e-06	9.99905e-05	7.36772e-05	4233	tags=56%, list=23%, signal=44%	1956/87/4233/3480/5881/83439/7414/4088/6714/5792/5770/7046/6591/1387/999/7525/2033/6934/1500/8826/1459/81/7048/1499/5594/8936/6885/51701/1457/2241/5818/10810/117178/4301/4008/71/10163/9855/8976/52/7082
KEGG_REGULATION_OF_ACTIN_CYTOSKELETON	212	0.490482	1.37979	9.37844e-06	0.000159434	0.000117477	4480	tags=38%, list=24%, signal=29%	3678/3673/1956/3655/3688/2335/3675/87/3691/7410/22800/5829/5058/5881/3694/5062/5962/5155/5217/7414/4638/6093/5290/10672/4478/3696/54434/4628/5154/1793/2768/79837/5747/9564/128239/4627/10787/8826/1399/6548/4659/56034/81624/3685/28964/9475/8394/23365/81/85464/1729/4893/5594/8936/5604/2263/2909/6654/324/5293/8396/6655/3984/1398/5291/7430/2149/3845/8874/200576/23191/10152/71/2246/10163/8976/23396/549…
KEGG_UBIQUITIN_MEDIATED_PROTEOLYSIS	132	0.522805	1.44351	1.4396e-05	0.000222483	0.000163935	6802	tags=69%, list=36%, signal=44%	22954/64750/867/57154/83737/51366/4591/672/868/55958/26232/996/90293/10401/57448/7328/11065/6502/8916/64682/1642/63893/65264/55236/991/329/8697/10075/10054/4734/23221/8451/27339/8945/9354/26091/7428/23327/9690/10277/8651/11059/7326/55284/9246/9021/9820/8065/331/8453/8450/10055/8924/7337/26259/23291/9616/55120/7189/25847/9320/5371/84447/55585/1643/6477/89910/11060/246184/4193/23759/8881/7321/8554/…
KEGG_ARRHYTHMOGENIC_RIGHT_VENTRICULAR_CARDIOMYOPATHY_ARVC	74	0.576037	1.54619	2.84007e-05	0.000402343	0.000296463	2423	tags=28%, list=13%, signal=25%	1829/3678/3673/3655/3688/3675/87/3691/5318/3694/83439/3696/6934/1674/3685/81/488/1832/1499/1605/1000
KEGG_PROSTATE_CANCER	89	0.551332	1.49786	3.28668e-05	0.000429796	0.000316692	5117	tags=52%, list=27%, signal=38%	1956/595/7039/3480/83439/5155/5290/2932/5154/1017/1387/2033/3320/7184/5925/6934/1871/56034/3326/4893/1499/5594/1385/5604/2263/1147/6654/5293/2475/4792/6655/207/5291/9134/3845/2885/5170/9586/5970/10000/4790/8517/4824/64764/4193/1027
KEGG_CHRONIC_MYELOID_LEUKEMIA	73	0.572596	1.53723	4.4103e-05	0.000535537	0.000394606	5117	tags=59%, list=27%, signal=43%	1021/595/867/4088/5290/5781/7046/868/5925/1399/1488/1871/4609/7040/1019/7048/4893/25/5594/5604/6464/1147/6654/5293/4792/7042/6655/1398/207/5291/3845/861/3066/2885/3065/598/5970/10000/4790/8517/4193/6777/1027
KEGG_SPLICEOSOME	126	0.514941	1.42152	5.19165e-05	0.000588387	0.000433548	7196	tags=75%, list=39%, signal=47%	22916/9128/51729/23020/22938/57187/3306/10523/23350/5093/10594/4686/10992/10285/10915/55660/11338/988/3190/56259/23450/9343/23451/27339/58517/10291/1659/8449/9785/11325/6429/9879/10713/3192/8683/84321/6434/1665/51362/9716/55119/3183/51645/6426/10262/9092/10946/10772/3178/3303/9410/84991/51340/7919/27316/1655/25766/24148/6628/6432/9416/10286/22985/6629/10189/3312/220988/11017/9129/51639/9984/22827…
KEGG_RENAL_CELL_CARCINOMA	70	0.568331	1.5207	7.96879e-05	0.000844332	0.000622139	4641	tags=51%, list=25%, signal=39%	7424/4233/7039/5058/5062/5155/6513/5290/7422/5781/2889/2113/1387/2033/1399/7040/4893/3091/5594/5604/6654/5293/7428/7042/6655/1398/207/5291/3845/5908/2885/8453/10298/10000/2034/405
KEGG_ALLOGRAFT_REJECTION	35	-0.508073	-2.06331	8.44332e-05	0.000844332	0.000622139	1339	tags=49%, list=7%, signal=45%	3119/3112/3593/940/356/3113/3117/3111/3123/3127/959/3109/3122/3108/3002/3115/3118
KEGG_PRIMARY_BILE_ACID_BIOSYNTHESIS	16	-0.696862	-2.2629	9.27245e-05	0.000858135	0.00063231	733	tags=44%, list=4%, signal=42%	8309/10998/80270/51302/1593/9023/9420
KEGG_PRIMARY_IMMUNODEFICIENCY	35	-0.504638	-2.04936	9.59092e-05	0.000858135	0.00063231	1390	tags=49%, list=7%, signal=45%	4261/920/5788/695/23495/3543/115650/959/7535/3561/926/930/916/29760/925/915/973
KEGG_WNT_SIGNALING_PATHWAY	150	0.490385	1.36136	0.00010773	0.000915704	0.000674729	3541	tags=37%, list=19%, signal=30%	22943/7476/595/59343/5881/83439/7483/1857/4088/10725/6093/894/2932/8323/79718/1387/2033/8324/6934/4041/8061/57680/5578/1488/4609/9475/23002/5529/4040/1459/64840/8312/5530/1499/1856/5519/2535/5663/324/8607/81839/8945/6885/7480/51701/1457/5331/7855/818/7477/817/5467/5532/57216/5528
KEGG_ERBB_SIGNALING_PATHWAY	87	0.529613	1.43618	0.000280533	0.00227098	0.00167335	5117	tags=51%, list=27%, signal=37%	1956/3084/374/7039/5058/867/5062/5290/6714/2932/868/5747/27/1399/5578/4609/4893/25/5594/5604/6464/6654/6198/1839/5293/5335/2475/818/6655/2002/1398/207/817/5291/3845/2885/8440/5599/10298/10000/2069/6777/4690/1027
KEGG_ALPHA_LINOLENIC_ACID_METABOLISM	19	-0.610997	-2.13491	0.000421705	0.00325863	0.0024011	1268	tags=26%, list=7%, signal=25%	8310/123745/26279/5320/50487
KEGG_PANCREATIC_CANCER	70	0.542337	1.45115	0.000656171	0.00484996	0.00357366	4587	tags=51%, list=25%, signal=39%	1021/1956/7424/595/7039/5881/4088/5290/7422/7046/5925/1871/5899/7040/1019/7048/5594/5604/675/1147/5293/6772/7042/10928/207/5291/5900/3845/3716/598/5888/5970/5599/10000/4790/8517
KEGG_TYPE_I_DIABETES_MELLITUS	41	-0.428183	-1.85593	0.0010178	0.00720943	0.00531221	1339	tags=46%, list=7%, signal=43%	3112/3593/4049/940/5799/1363/356/3113/3117/3111/3123/3127/3109/3122/3108/3002/3115/3382/3118
KEGG_BLADDER_CANCER	42	0.58771	1.50675	0.00108885	0.00728036	0.00536448	1915	tags=36%, list=10%, signal=32%	7057/1956/7424/3576/595/4312/7422/999/5925/1871/4609/1019/4893/5594/5604
KEGG_ENDOMETRIAL_CANCER	52	0.572635	1.4956	0.00112267	0.00728036	0.00536448	3739	tags=48%, list=20%, signal=39%	1956/595/83439/5290/2932/999/6934/3611/4609/8312/4893/1499/5594/5604/6654/324/2309/5293/6655/2002/207/5291/3845/2885/5170
KEGG_NON_SMALL_CELL_LUNG_CANCER	54	0.557166	1.46301	0.00115629	0.00728036	0.00536448	3739	tags=43%, list=20%, signal=34%	1021/1956/595/7039/5290/6789/5925/5578/1871/1019/4893/5594/5604/6654/2309/5293/5335/6655/207/5291/3845/2885/5170
KEGG_DNA_REPLICATION	36	0.591996	1.49618	0.00250544	0.0152116	0.0112085	4383	tags=64%, list=24%, signal=49%	4171/5984/4173/5983/1763/5558/4176/10714/2237/5557/4172/5422/54107/5985/6117/5426/5981/246243/4175/5111/23649/5427/10535
KEGG_NOTCH_SIGNALING_PATHWAY	47	0.562547	1.46247	0.00281587	0.0165068	0.0121629	3695	tags=51%, list=20%, signal=41%	6868/182/3714/1857/1387/151636/84441/2033/22938/1488/3955/8650/23220/9794/1856/5663/28514/9612/9253/23385/2648/4853/3066/3065
KEGG_PROGESTERONE_MEDIATED_OOCYTE_MATURATION	85	0.493824	1.33779	0.0042801	0.0239953	0.0176808	7621	tags=64%, list=41%, signal=38%	8900/3480/699/5347/5290/1017/890/113/3320/996/109/6197/64682/983/3326/9088/5594/8697/5604/9133/4085/115/5293/891/993/207/5291/994/3845/387778/995/25847/5599/6195/10000/246184/2770/8881/10459/5566/5601/6196/10393/2773/51343/1432/673/2771/5613/6300/208/51433/5602/5894
KEGG_GRAFT_VERSUS_HOST_DISEASE	37	-0.393847	-1.64331	0.00437562	0.0239953	0.0176808	1339	tags=46%, list=7%, signal=43%	3824/3119/3112/3821/940/356/3113/3117/3111/3123/3127/3109/3122/3108/3002/3115/3118
KEGG_RNA_DEGRADATION	55	0.53313	1.40196	0.00467096	0.0248145	0.0182844	7575	tags=76%, list=41%, signal=45%	2026/219988/23644/87178/22803/3329/23019/64895/54464/22894/23404/10914/5073/1656/9652/5394/4849/2023/51010/57472/28960/10200/9125/55802/29883/3313/6499/4850/51013/4848/80153/9337/11157/5393/10438/23016/167227/25804/84186/246175/25904/118460
KEGG_COLORECTAL_CANCER	62	0.523291	1.38691	0.0054292	0.0279686	0.0206085	3224	tags=40%, list=17%, signal=33%	595/5881/83439/4088/4436/5290/2932/7046/2956/6934/4609/7040/8312/7048/332/1499/5594/5604/324/5293/7042/207/5291/5900/3845
KEGG_INOSITOL_PHOSPHATE_METABOLISM	54	0.522684	1.37247	0.00803621	0.040181	0.0296071	6838	tags=63%, list=37%, signal=40%	8821/5290/9562/5286/79837/3632/8394/113026/8871/64768/3636/4952/253430/3705/5293/5331/5335/8396/5291/200576/3612/51477/3631/56623/23396/5297/7167/3633/10423/5289/5305/5728/4329/3706
KEGG_GLIOMA	65	0.510208	1.36107	0.00846981	0.0411391	0.030313	3688	tags=43%, list=20%, signal=35%	1021/1956/595/7039/3480/5155/5290/5154/5925/5578/1871/1019/4893/5594/5604/6464/6654/5293/5335/2475/818/6655/207/817/5291/3845/2885/808
KEGG_P53_SIGNALING_PATHWAY	67	0.497551	1.32812	0.00876962	0.0414121	0.0305142	7115	tags=64%, list=38%, signal=40%	5054/7057/1021/595/894/1017/317/8795/1111/545/51512/1019/983/6241/143686/9133/5268/472/891/5366/55240/9134/637/3732/841/1647/1643/6477/9538/4193/64393/836/901/27113/50484/7249/8493/7161/5728/4194/896/11200/898
KEGG_HYPERTROPHIC_CARDIOMYOPATHY_HCM	83	0.482261	1.30401	0.00935986	0.0430048	0.0316877	1772	tags=22%, list=10%, signal=20%	3678/3673/3655/3688/3675/3691/3694/3696/7168/7124/70/1674/3685/7040/5562/488/5565/3569
KEGG_N_GLYCAN_BIOSYNTHESIS	46	0.531467	1.37702	0.0100292	0.0448673	0.0330601	6555	tags=74%, list=35%, signal=48%	23193/4247/3703/7841/10195/79053/1650/6185/57171/84920/4249/8813/2683/2530/6184/85365/10905/11282/4124/11253/1798/4121/79087/56052/79796/146664/440138/8704/4122/144245/8703/7991/8818/91869
