# Supplementary material for: Upregulation of IGF2BP2 Promotes Oral Squamous Cell Carcinoma Progression That Is Related to Cell Proliferation, Metastasis and Tumor-Infiltrating Immune Cells
Source: Front Oncol. 2022 Mar 1;12:809589. doi: 10.3389/fonc.2022.809589 (PMC8921988; doi:10.3389/fonc.2022.809589)
Supplement: Supplementary Data Sheet 7 — Enriched Hallmark gene sets based on IGF2BP2 expression in the GSE30784 dataset. [file DataSheet_7.xlsx]

## Sheet: GSE_GSEA_hallmark
ID	setSize	enrichmentScore	NES	pvalue	p.adjust	FDR	rank	leading_edge	core_enrichment
HALLMARK_EPITHELIAL_MESENCHYMAL_TRANSITION	195	0.685795	2.51059	1e-10	1.66667e-09	7.7193e-10	1701	tags=53%, list=9%, signal=49%	5744/4314/4312/5054/22943/3918/374/3576/3624/3569/3909/51330/10272/1301/6695/6696/7424/7045/5217/2201/3678/4907/5329/50509/2191/7980/7057/5999/8038/4017/3371/6372/871/388/6591/56937/649/2335/1289/5352/10631/2919/1290/7040/4323/2697/7168/1303/284217/1282/5270/5351/2817/3956/26585/1284/5817/8572/1292/7171/1000/3673/22795/5806/10486/627/813/10979/6385/115908/2303/5654/1294/10409/3485/7058/6876/6678/…
HALLMARK_MYC_TARGETS_V1	185	0.578196	2.08909	1e-10	1.66667e-09	7.7193e-10	4808	tags=61%, list=26%, signal=45%	4953/991/4609/22948/8662/8318/22916/1965/5901/5690/5902/1503/5984/7965/5709/2739/11137/5425/3066/51491/1019/3251/3326/10492/5887/4830/5245/790/9188/6723/5036/6629/52/2935/10576/5688/3068/10213/3336/10856/1017/6632/3608/4686/10574/3838/10987/5478/3939/7332/4085/10575/11335/5683/5704/3837/5230/1478/3329/6059/10921/6637/328/57819/5682/4173/5691/4171/5496/5707/6634/7411/2079/5714/9136/7531/51690/6732…
HALLMARK_TNFA_SIGNALING_VIA_NFKB	194	0.628212	2.29516	1e-10	1.66667e-09	7.7193e-10	1598	tags=38%, list=9%, signal=35%	5054/374/8061/3624/2921/3569/50486/3552/2150/3914/3553/5328/5743/5329/7130/8877/2152/3371/6372/8870/24147/595/388/56937/2920/1839/4973/9945/2919/2354/8013/10938/1026/24145/25976/4609/57007/9021/7050/650/22822/6364/1942/597/7262/2353/5806/6385/4783/1827/23529/467/79693/8767/7097/3164/7128/6515/182/7280/23645/1906/7071/23135/10769/9242/3726/80176/3725/5209/6446/1051/127544/3949
HALLMARK_ALLOGRAFT_REJECTION	193	-0.58014	-1.93391	4.1861e-09	5.23262e-08	2.42353e-08	1740	tags=38%, list=10%, signal=35%	9466/356/7163/4690/5777/1445/924/3594/7096/920/8477/717/4067/5699/3937/9450/6775/1520/10563/7903/2833/3574/3717/3551/3689/3059/27240/23166/2634/355/3122/2213/10225/972/4689/56253/917/4065/3600/3458/11184/7098/3109/4050/7535/3394/3002/5551/3603/3683/5788/3560/6352/940/3561/3108/5579/3932/919/3662/729230/3111/916/3112/1234/4283/915/3702/50852/925/3001/914/973/6363
HALLMARK_E2F_TARGETS	190	0.533287	1.93031	7.23823e-09	7.23823e-08	3.35244e-08	2977	tags=45%, list=16%, signal=38%	9319/991/3149/1026/24137/332/3364/4609/27338/5347/3159/9787/55646/11004/1033/7083/55635/9212/55143/6790/203068/1965/1111/84844/3925/5901/1062/898/4605/1163/6628/5902/1503/83461/29089/10535/7153/9833/57405/56655/54962/5425/1019/7283/10492/994/1434/4830/4288/81624/10248/10606/5036/6119/7037/701/2935/79075/146909/6749/10615/3838/3609/9133/23649/10527/4085/10212/1164/29028/9837/9918/10733/3161/5558/6…
HALLMARK_G2M_CHECKPOINT	185	0.517528	1.86989	8.8106e-08	7.34217e-07	3.40058e-07	2969	tags=39%, list=16%, signal=33%	595/4953/991/7040/3149/24137/332/3364/11065/4609/27338/5347/3159/10024/3226/22974/8140/11004/1033/9156/6713/4331/4502/8318/9212/6790/699/1111/9493/3925/1062/7272/4605/990/1163/4751/10419/7153/3091/1063/51659/1019/10492/994/9462/5887/4288/9055/1058/10592/2935/6632/4928/3838/3609/10951/9133/23649/4085/10212/1164/26271/3837/10733/3161/5558/983/23594/1871/1841/5119/11104/4171
HALLMARK_MYC_TARGETS_V2	56	0.707873	2.13175	2.34628e-07	1.67591e-06	7.76212e-07	3167	tags=66%, list=17%, signal=55%	4609/5347/51154/80324/54663/23223/23481/705/2193/7965/92856/51491/1019/64216/5245/3099/51388/10244/79711/6723/4839/5036/23160/27340/23082/3336/29078/79050/6832/27346/10196/11335/10733/3329/4173/10514/9136
HALLMARK_GLYCOLYSIS	193	0.49308	1.79979	4.59344e-07	2.8709e-06	1.32968e-06	2774	tags=40%, list=15%, signal=35%	7045/4907/4233/51129/8870/9048/1289/1956/638/5352/5836/6781/7039/53836/136/8460/5351/2817/2131/2132/8614/7162/5033/375790/55635/5834/2239/126792/9456/6790/5091/79586/11015/3925/1491/6662/5214/6383/8704/8702/5315/5373/10616/2023/9435/3099/6382/2539/1058/1462/54480/10165/4282/1944/64132/140838/5478/3939/2585/9276/8660/2582/29926/5704/2288/5230/3161/3309/2026/56052/983/112399/7422/960/2997/5631/1011…
HALLMARK_HYPOXIA	190	0.472583	1.71059	4.0848e-06	2.26933e-05	1.05106e-05	2722	tags=38%, list=15%, signal=33%	5054/3569/7045/5329/2152/6513/51129/8870/857/1289/1956/8609/6781/133/136/1026/2817/2131/25976/57007/8614/1942/7162/10397/5033/54206/2353/23327/4502/6385/2239/4783/126792/467/11015/771/4627/7128/6515/5317/6478/23645/5214/4493/6383/8406/3725/6576/5209/26136/2023/9435/3099/633/4282/23764/1944/7538/302/3036/23210/3939/8660/5155/5230/3309/2026/4015/7422/2997/7052/25824
HALLMARK_APICAL_JUNCTION	187	0.486411	1.75557	6.55535e-06	3.27767e-05	1.51808e-05	1889	tags=29%, list=10%, signal=27%	3918/3909/3914/7045/1823/3667/1308/6624/3675/1041/649/347902/143903/1956/87/4628/3691/1001/80381/51148/4318/3673/794/51474/6237/1272/6464/4627/2770/8754/10398/7414/5522/5747/3688/7410/7791/10487/10458/70/7283/5871/4313/4478/55742/7533/1009/1462/3265/3728/1739/3383/7408/7070/5216
HALLMARK_COAGULATION	136	0.508177	1.77804	1.03892e-05	4.72238e-05	2.18721e-05	948	tags=19%, list=5%, signal=18%	4319/4314/4312/5054/5328/1515/2152/7980/7057/649/2335/4320/4316/8609/4973/11098/11072/4323/11202/1848/4318/3673/5654/5045/6678/8754
HALLMARK_ANGIOGENESIS	35	0.715757	1.97383	1.87285e-05	7.80353e-05	3.61427e-05	3429	tags=60%, list=19%, signal=49%	6696/6372/10631/4973/6781/1290/5154/3714/182/5747/7410/1281/27242/1462/3685/351/7422/11167/4060/7076/5196
HALLMARK_INTERFERON_GAMMA_RESPONSE	194	-0.490041	-1.63368	4.89818e-05	0.000188391	8.7255e-05	2173	tags=36%, list=12%, signal=32%	834/57674/6774/3455/3117/5720/10906/2643/10791/841/715/84888/5777/710/51056/5321/219285/10068/81030/29126/5698/6373/969/51735/5699/3937/9830/3695/6775/84166/256586/1240/7903/952/317649/3574/3659/3717/629/80830/10628/355/25939/3627/972/51015/3600/7127/3587/3394/6403/3560/6352/1439/115361/3075/3108/3620/10875/55024/57823/4261/3662/4283/2841/9934/163351/7412/3001
HALLMARK_UV_RESPONSE_UP	153	0.464273	1.64563	7.4904e-05	0.000267514	0.000123901	2276	tags=36%, list=13%, signal=32%	3569/1515/4072/388/2920/3363/10652/4323/2354/51083/650/3306/6236/4885/2353/10963/637/528/5045/7277/3485/5437/467/3164/898/7062/5984/10105/5471/682/11333/80273/3726/27161/6474/997/10280/9188/6535/5702/2237/7037/760/2907/10494/3383/5979/3337/5504/1212/10948/1017/2744/1054/2011
HALLMARK_TGF_BETA_SIGNALING	52	0.631968	1.88806	0.000110012	0.000366706	0.000169843	2539	tags=42%, list=14%, signal=37%	5054/7057/56937/7040/8412/7050/650/5045/6498/57154/23645/7071/11031/3726/64750/1025/90/6574/5499/3399/7046/4092
HALLMARK_INFLAMMATORY_RESPONSE	198	0.429217	1.57084	0.000249593	0.000779979	0.000361253	1905	tags=27%, list=10%, signal=25%	5054/3576/3624/3569/3552/3553/3678/5329/7130/8877/2152/131566/10630/4233/6372/2069/366/3037/1839/728/4973/133/4323/60675/136/5008/2357/1026/4609/5817/5099/6364/7162/114548/9180/8767/7097/3269/166929/1906/3091/4061/11047/1318/2014/5029/2769/9435/3949/5142/8743/3383/23095/623
HALLMARK_MTORC1_SIGNALING	189	0.42769	1.548	0.000428151	0.00125927	0.000583239	3833	tags=49%, list=21%, signal=39%	10962/6513/871/1717/586/5352/6781/10652/1026/5347/908/8140/4860/5033/6713/23657/26747/56902/10963/4783/7277/6790/57761/8833/699/1491/5693/6515/23645/51382/5719/11333/4836/5718/10197/3251/7283/26136/2023/3099/3949/2539/7037/3145/9521/10213/3336/10987/27346/7296/10061/5478/3939/4074/6510/10212/6309/5704/5230/51109/3309/3329/6241/112399/441024/4173/10797/5861/2597/2932/4171/8624/47/7167/9136/5052/81…
HALLMARK_P53_PATHWAY	188	0.417953	1.50888	0.000513265	0.00142574	0.000660341	2516	tags=33%, list=14%, signal=29%	3552/8877/8870/10544/1839/7378/7039/7040/11202/3691/6520/1026/8626/5154/650/10397/6236/8851/23657/2353/4071/6281/57761/22891/5268/467/3625/3714/9635/7062/1012/5912/23645/100/10769/5784/2258/7421/2877/10057/3725/29946/10458/8812/64393/127544/10560/6382/3265/29927/9618/7135/4808/55270/55240/10904/1263/30836/1969/351/8744/2810
HALLMARK_KRAS_SIGNALING_DN	190	-0.444038	-1.4824	0.00134744	0.00354589	0.00164231	2338	tags=20%, list=13%, signal=18%	4625/27076/80303/23031/26150/580/3425/6663/7704/727/2813/2261/4524/50489/57118/79085/9073/7356/54842/57016/29799/7832/8115/242/5737/9194/5795/3458/22849/51806/11254/7051/54847/10734/3866/6707/3851/3860
HALLMARK_DNA_REPAIR	143	0.422601	1.48962	0.00178983	0.00447457	0.00207243	3391	tags=40%, list=19%, signal=33%	978/4833/6809/4860/5437/22916/5984/5433/100/56655/124583/11047/29901/6895/3251/10978/4830/79720/4059/2237/6119/5888/5142/7372/29927/6749/51497/10189/1716/57804/23649/9533/55290/5435/10134/5436/3704/404672/5440/25920/6883/9328/51160/5432/8731/8480/6878/1479/30833/4350/6829/1069/6827/1603/2987/9978/11130
HALLMARK_BILE_ACID_METABOLISM	109	-0.477904	-1.51104	0.00598458	0.014249	0.00659954	3267	tags=31%, list=18%, signal=26%	3418/114327/6342/20/9420/26061/5193/1718/847/3417/5825/5264/196743/6820/367/373156/23460/3295/54677/21/8424/5189/9023/23461/223/83594/51703/4306/51015/1734/216/3932/2053/10351
HALLMARK_MITOTIC_SPINDLE	198	0.375796	1.37533	0.00784741	0.017835	0.00826043	3938	tags=37%, list=22%, signal=30%	8476/6624/5829/54443/7204/4628/24137/332/1894/5347/9787/2017/22974/11004/55785/55722/57787/7277/6790/9564/699/9493/4627/1062/7272/2316/64857/4751/7414/7153/4643/396/29901/1063/9793/9462/9055/57679/1739/23095/55201/1778/3831/10160/11346/11133/9133/8936/23022/22919/26271/983/7430/3996/23647/11104/4296/29127/10128/7531/22920/667/81/7461/23332/9771/4082/9266/116840/3797/613/10928/23192/64411
HALLMARK_KRAS_SIGNALING_UP	192	0.355933	1.29708	0.00923082	0.020067	0.00929419	1457	tags=22%, list=8%, signal=20%	4319/3624/50486/6447/2150/3553/5328/6696/5743/55107/5329/25907/26499/131566/51129/2069/1839/4320/9945/2118/669/1848/650/6364/4318/3673/81602/23531/79693/2591/10806/4674/7128/51193/9734/6662/23645/5473/2048/2119/7139/3237
HALLMARK_APOPTOSIS	159	0.389346	1.38424	0.0127832	0.0261647	0.0121184	2718	tags=31%, list=15%, signal=27%	3569/51330/8900/3552/3553/9638/8870/595/388/857/2069/3489/638/1026/650/637/3875/467/1491/4000/7042/7153/5747/5058/598/3725/994/2769/4313/3482/633/10017/8743/6574/1017/56616/7078/10059/7124/5970/5663/10410/10134/351/6309/5159/4092/2026/960/1611
HALLMARK_ESTROGEN_RESPONSE_EARLY	193	-0.396239	-1.32087	0.0130823	0.0261647	0.0121184	1992	tags=28%, list=11%, signal=25%	3983/2444/26353/4603/56944/120/573/4886/79083/1366/399665/7739/6505/54020/3880/6820/9368/367/8645/9249/22996/744/7031/1836/21/3572/2222/27134/8416/7033/51195/360/4602/3717/9467/9145/26018/1999/2674/64798/9022/7494/55638/4582/6542/56994/4477/10125/10439/6337/596/3866/6387/3860
HALLMARK_UV_RESPONSE_DN	135	0.382258	1.33582	0.018609	0.0357866	0.0165748	2100	tags=25%, list=12%, signal=22%	5054/1301/8476/2152/3667/5999/4233/6591/857/3037/4052/1290/2697/136/4609/2274/3480/10486/627/2535/4325/323/4493/6383/7410/1278/1281/3949/3915/1739/9112/25836/302/1277
