# Supplementary material for: Upregulation of IGF2BP2 Promotes Oral Squamous Cell Carcinoma Progression That Is Related to Cell Proliferation, Metastasis and Tumor-Infiltrating Immune Cells
Source: Front Oncol. 2022 Mar 1;12:809589. doi: 10.3389/fonc.2022.809589 (PMC8921988; doi:10.3389/fonc.2022.809589)
Supplement: Supplementary Data Sheet 8 — Enriched KEGG gene sets based on IGF2BP2 expression in the GSE30784 dataset. [file DataSheet_8.xlsx]

## Sheet: GSE_GSEA_KEGG
ID	setSize	enrichmentScore	NES	pvalue	p.adjust	FDR	rank	leading_edge	core_enrichment
KEGG_AUTOIMMUNE_THYROID_DISEASE	46	-0.812326	-2.24184	6.52587e-10	1.20076e-07	8.79275e-08	695	tags=28%, list=4%, signal=27%	355/3122/3119/3113/3109/3002/5551/3115/940/3108/3111/3112/3126
KEGG_ALLOGRAFT_REJECTION	33	-0.830967	-2.15813	3.03168e-08	2.78915e-06	2.0424e-06	695	tags=42%, list=4%, signal=41%	355/3122/3458/3119/3113/3109/3002/5551/3115/940/3108/3111/3112/3126
KEGG_CELL_ADHESION_MOLECULES_CAMS	125	-0.605544	-1.92367	1.95354e-07	1.16985e-05	8.56639e-06	1662	tags=34%, list=9%, signal=31%	23705/4756/6614/1366/9073/29126/920/137075/58494/6402/3695/1365/3684/29851/3689/6404/26285/100506658/5175/3122/3680/3384/3119/8516/3113/3676/3109/3385/923/6403/3683/5788/3115/940/5010/3108/3111/3112/7412/9071/925/914/3126
KEGG_FOCAL_ADHESION	194	0.503035	1.84023	2.54315e-07	1.16985e-05	8.56639e-06	2566	tags=39%, list=14%, signal=34%	3918/1288/3909/1301/3914/6696/7424/3678/50509/7057/3371/4233/595/3675/857/2335/1289/1956/5829/1290/87/3691/3655/284217/1282/858/1284/1292/5154/3673/1291/3480/7058/9564/6464/56034/2316/3912/10398/7414/1293/5747/5058/5290/5881/3688/7410/1278/7791/3693/1281/3725/3910/55742/3611/3915/3265/7408/207/5499/5062/1277/56924/29895/1399/5599/329/7423/83660/5604/3685/1793/5159/5155/103910
KEGG_ECM_RECEPTOR_INTERACTION	81	0.63242	2.04154	3.73931e-07	1.37607e-05	1.00765e-05	1691	tags=43%, list=9%, signal=39%	3918/1288/3909/1301/3914/6696/3678/50509/7057/3371/3675/2335/1289/1290/3691/3655/284217/1282/1284/1292/3673/1291/375790/6385/7058/3912/1293/6383/3688/1278/3693/1281/3910/6382/3915
KEGG_PRIMARY_IMMUNODEFICIENCY	35	-0.788159	-2.0656	1.75192e-06	5.37255e-05	3.93414e-05	1492	tags=49%, list=8%, signal=45%	5994/920/5993/29851/3718/930/695/7535/5788/3561/4261/3932/916/915/29760/925/973
KEGG_PATHWAYS_IN_CANCER	318	0.42969	1.65989	3.2712e-06	8.59857e-05	6.29644e-05	2647	tags=31%, list=15%, signal=27%	4312/3918/1288/3576/3569/3909/8900/3914/5743/7424/8772/6513/1021/4233/595/3675/2335/1956/7039/7040/3655/284217/1282/1026/7472/332/1284/4609/5154/650/2256/4318/3673/3480/8323/2353/637/80326/2535/1855/7483/898/7482/2736/1163/3912/7042/5747/7477/1857/5467/3091/2258/5290/598/5881/2950/3688/5899/7474/3725/3066/1019/3326/2737/4313/3910/3915/3265/5888/3845/3320/3728/5337/5979/207/6502/7476/9618/1017/236…
KEGG_INTESTINAL_IMMUNE_NETWORK_FOR_IGA_PRODUCTION	44	-0.738995	-2.01875	4.20797e-06	9.67832e-05	7.0871e-05	1045	tags=45%, list=6%, signal=43%	10673/3695/29851/3122/7852/3600/3119/3113/3676/3109/5284/9020/3115/940/3108/3111/3112/6387/608/3126
KEGG_T_CELL_RECEPTOR_SIGNALING_PATHWAY	107	-0.587689	-1.83964	8.1875e-06	0.000167389	0.000122573	2426	tags=34%, list=13%, signal=29%	10892/6654/5063/1493/4775/2534/5533/10451/4690/5777/1326/920/3937/23533/5295/29851/7409/3551/8503/5588/917/3458/27040/4773/7535/9020/5788/940/3932/919/10125/5294/916/915/3702/925
KEGG_ASTHMA	26	-0.803944	-1.9878	1.41291e-05	0.000259975	0.000190371	657	tags=38%, list=4%, signal=37%	3122/3119/3113/3109/3115/3108/3111/3112/2205/3126
KEGG_DRUG_METABOLISM_CYTOCHROME_P450	58	-0.667888	-1.92859	2.90803e-05	0.000486434	0.000356199	2582	tags=40%, list=14%, signal=34%	4257/2952/222/1559/2329/2947/4128/2948/2946/373156/4258/316/2326/4129/2944/125/1577/2328/1562/1571/131/2327/218
KEGG_NATURAL_KILLER_CELL_MEDIATED_CYTOTOXICITY	128	-0.542407	-1.72683	4.11438e-05	0.000630872	0.000461966	2469	tags=31%, list=14%, signal=27%	3824/5894/5291/3823/6654/3454/5880/4775/3455/2534/5533/2185/10451/356/5777/6850/3937/135250/23533/5295/7409/10870/3689/5336/355/8503/3384/3458/27040/4773/7535/3002/5551/3683/5579/3932/919/5294/962/4068
KEGG_ANTIGEN_PROCESSING_AND_PRESENTATION	74	-0.608285	-1.80626	7.26493e-05	0.00102827	0.000752965	2561	tags=28%, list=14%, signal=24%	6892/3823/3117/5720/4801/5994/920/5993/1520/3122/972/3119/3113/3109/3115/3108/4261/3111/3112/925/3126
KEGG_SYSTEMIC_LUPUS_ERYTHEMATOSUS	50	-0.671123	-1.87363	8.84868e-05	0.00116297	0.000851602	2134	tags=44%, list=12%, signal=39%	3117/715/1511/714/727/713/717/712/3122/2213/730/3458/3119/3113/3109/3115/940/3108/718/3111/3112/3126
KEGG_CELL_CYCLE	122	0.491478	1.71622	0.000129587	0.0015896	0.00116401	3807	tags=44%, list=21%, signal=35%	8900/1021/595/8379/991/7040/1026/4609/5347/10459/9088/8318/699/1111/7272/898/990/7042/7029/51343/3066/1019/994/891/7534/7533/7709/701/6502/7532/1017/51529/9133/4085/2810/9134/983/23594/1871/4173/10393/11200/2932/4171/5591/3065/7531/4998/9978/1022/1647/10971/4616/246184
KEGG_LINOLEIC_ACID_METABOLISM	23	-0.781862	-1.8604	0.000199811	0.00224185	0.00164163	2373	tags=43%, list=13%, signal=38%	26279/1559/5321/81579/57016/50487/1577/1562/1571/5320
KEGG_FC_EPSILON_RI_SIGNALING_PATHWAY	73	-0.598595	-1.7785	0.000207127	0.00224185	0.00164163	2736	tags=37%, list=15%, signal=32%	5894/5291/6654/26279/5880/2206/5608/2534/10451/5321/81579/6850/4067/3937/50487/23533/5295/7409/5336/8503/3635/27040/695/5579/5294/2205/5320
KEGG_ARACHIDONIC_ACID_METABOLISM	50	-0.647143	-1.80668	0.000353669	0.00356809	0.00261279	2373	tags=42%, list=13%, signal=37%	26279/1559/2876/27306/5321/81579/50487/4051/239/2878/242/113612/240/5740/124975/874/1562/1571/2053/5730/5320
KEGG_LEUKOCYTE_TRANSENDOTHELIAL_MIGRATION	112	-0.531986	-1.6747	0.000376671	0.00356809	0.00261279	1794	tags=30%, list=10%, signal=28%	2185/10451/7294/1366/653361/9073/1535/23533/137075/58494/1365/3684/5295/7409/3689/5336/26285/100506658/8503/5175/1536/7852/83593/4689/3676/3683/5010/5579/5294/399/3702/7412/9071/6387
KEGG_B_CELL_RECEPTOR_SIGNALING_PATHWAY	75	-0.586423	-1.74321	0.000387836	0.00356809	0.00261279	2736	tags=44%, list=15%, signal=38%	4772/27071/5894/5291/10892/6654/5880/4775/5533/971/10451/5777/6850/4067/23533/5295/7409/1380/25780/3551/5336/974/118788/8503/2213/930/3635/695/4773/5579/5294/29760/973
KEGG_HISTIDINE_METABOLISM	28	-0.72832	-1.82166	0.0005712	0.0050048	0.00366484	2772	tags=46%, list=15%, signal=39%	443/26/224/222/501/51409/4128/223/4129/217/3176/3034/218
KEGG_TYPE_I_DIABETES_MELLITUS	39	-0.671677	-1.78364	0.000615439	0.00514731	0.0037692	1726	tags=46%, list=9%, signal=42%	356/1363/3382/5799/355/3122/3458/3119/3113/3109/3002/5551/3115/940/3108/3111/3112/3126
KEGG_PYRIMIDINE_METABOLISM	91	0.495198	1.64518	0.000959975	0.0076798	0.00562365	3113	tags=38%, list=17%, signal=32%	4907/978/7378/4833/4860/7083/5437/1503/5433/56655/124583/87178/5425/4830/790/955/7372/25885/57804/5427/7296/23649/9533/5435/5436/3704/5558/6241/5440/5441/5432/1841/171568/10621/30833
KEGG_GLYCOSAMINOGLYCAN_BIOSYNTHESIS_CHONDROITIN_SULFATE	22	0.716238	1.7586	0.00104229	0.0079909	0.00585146	3532	tags=59%, list=19%, signal=48%	56548/29940/126792/79586/337876/10090/22856/54480/55454/64132/50515/51363/9469
KEGG_SPLICEOSOME	115	0.453881	1.57463	0.00163431	0.0120285	0.00880806	4314	tags=44%, list=24%, signal=34%	3306/9128/22916/84844/22827/6628/8175/51645/10262/23350/27339/9410/6629/10450/9775/51639/10189/6632/25804/4686/9343/10992/10713/8896/55110/6635/22938/6637/9092/57819/58517/57187/6631/6636/6634/23658/51690/8449/9939/56259/51503/10285/56949/1659/5093/10465/84950/7307/6626/10523/988
KEGG_METABOLISM_OF_XENOBIOTICS_BY_CYTOCHROME_P450	55	-0.588768	-1.67375	0.00231848	0.016025	0.0117345	2582	tags=38%, list=14%, signal=33%	2949/1576/7367/4257/2952/222/1559/2947/2948/2946/373156/4258/2052/2944/125/1545/1577/1562/1571/131/218
KEGG_VALINE_LEUCINE_AND_ISOLEUCINE_DEGRADATION	43	-0.619817	-1.68116	0.00239451	0.016025	0.0117345	4028	tags=67%, list=22%, signal=53%	1892/3028/1738/259307/1629/3157/18/39/593/224/64087/501/36/3158/5019/34/549/5095/84693/30/3033/594/38/27034/26275/316/223/217/4329
KEGG_SMALL_CELL_LUNG_CANCER	84	0.496617	1.61567	0.00243858	0.016025	0.0117345	2710	tags=42%, list=15%, signal=36%	3918/1288/3909/3914/5743/1021/595/3675/2335/3655/284217/1282/1284/4609/3673/898/1163/3912/5747/5290/598/3688/1019/3910/3915/207/6502/9618/1017/5970/329/3685/9134/4792/1871
KEGG_PURINE_METABOLISM	145	0.415001	1.46786	0.00283562	0.0179915	0.0131746	2817	tags=30%, list=15%, signal=26%	4907/4833/4860/8833/5437/5433/5471/100/3614/56655/124583/5315/87178/2977/5425/3251/4830/955/9615/10606/5167/5142/158/132/1716/5139/25885/57804/5427/11164/23649/9533/5435/5436/3704/471/5558/6241/5440/5441/26289/5631/5432/171568
KEGG_ALPHA_LINOLENIC_ACID_METABOLISM	14	-0.782547	-1.67178	0.00381843	0.0234197	0.0171495	2373	tags=43%, list=13%, signal=37%	26279/5321/81579/50487/8310/5320
KEGG_BLADDER_CANCER	41	0.589756	1.71609	0.00425732	0.0240863	0.0176376	2710	tags=41%, list=15%, signal=35%	4312/3576/7424/7057/595/1956/1026/4609/4318/1019/4313/3265/3845/7423/5604/7422/1871
KEGG_PHOSPHATIDYLINOSITOL_SIGNALING_SYSTEM	74	-0.530044	-1.57393	0.00432465	0.0240863	0.0176376	2899	tags=36%, list=16%, signal=31%	5728/5291/5333/8525/8760/810/51196/200576/8526/3633/5332/3708/8867/5305/23533/3631/5287/8395/5295/5336/8503/3635/3709/51806/3628/5579/5294
KEGG_FATTY_ACID_METABOLISM	40	-0.617726	-1.65258	0.00434007	0.0240863	0.0176376	4516	tags=57%, list=25%, signal=43%	51/35/2639/33/1632/1892/37/39/1376/23305/224/501/36/34/30/3033/38/8310/223/51703/217/125/131
KEGG_BUTANOATE_METABOLISM	33	-0.649882	-1.68783	0.00445073	0.0240863	0.0176376	4804	tags=64%, list=26%, signal=47%	5160/3155/35/1892/6296/3157/18/39/56898/65985/224/501/3158/5019/5162/3033/57016/38/223/217/7915
KEGG_PROPANOATE_METABOLISM	31	-0.651664	-1.6792	0.00511163	0.0268726	0.0196778	3699	tags=61%, list=20%, signal=49%	1892/23417/18/55902/84532/39/224/79611/501/34/5095/84693/38/26275/8801/223/217/32/4329
KEGG_GRAFT_VERSUS_HOST_DISEASE	35	-0.633024	-1.65903	0.00585958	0.029949	0.0219306	695	tags=40%, list=4%, signal=39%	355/3122/3458/3119/3113/3109/3002/5551/3115/940/3108/3111/3112/3126
KEGG_HEDGEHOG_SIGNALING_PATHWAY	53	0.527371	1.59876	0.00730338	0.0363195	0.0265955	3069	tags=36%, list=17%, signal=30%	7472/650/80326/7483/7482/2736/7477/7474/656/2737/51715/7476/2619/1454/7481/2735/2932/6608/1452
KEGG_RETINOL_METABOLISM	45	-0.591174	-1.62128	0.00775906	0.0375702	0.0275113	1153	tags=18%, list=6%, signal=17%	145226/9249/10170/125/1577/216/1562/131
KEGG_TRYPTOPHAN_METABOLISM	39	-0.591208	-1.56995	0.010043	0.0473823	0.0346964	2724	tags=38%, list=15%, signal=33%	26/224/501/847/11185/4128/3033/38/316/8942/223/4129/217/1545/3620
